# Supplementary material for: Cranial morphology reveals a lack of phylogenetic signal and rapid adaptive radiation in the bat genus Molossus (Chiroptera: Molossidae)
Source: PLoS One. 2025 Apr 2;20(4):e0320117. doi: 10.1371/journal.pone.0320117 (PMC11964253; doi:10.1371/journal.pone.0320117)
Supplement: S2 File — (TXT) [file pone.0320117.s002.txt]

LM=18
850.00000 884.00000
886.00000 947.00000
882.00000 805.00000
1122.00000 921.00000
1120.00000 877.00000
1118.00000 830.00000
1149.00000 948.00000
1142.00000 800.00000
1278.00000 943.00000
1279.00000 797.00000
1332.00000 1081.00000
1320.00000 654.00000
1437.00000 864.00000
1533.00000 773.00000
1524.00000 968.00000
1581.00000 866.00000
1518.00000 1059.00000
1519.00000 680.00000
IMAGE=M. currentium\CML1816_McurF_Argent.tif
ID=0
SCALE=0.002188
LM=18
844.00000 1213.00000
867.00000 1268.00000
867.00000 1159.00000
1102.00000 1269.00000
1106.00000 1218.00000
1107.00000 1164.00000
1134.00000 1291.00000
1132.00000 1137.00000
1272.00000 1294.00000
1268.00000 1136.00000
1331.00000 1441.00000
1333.00000 993.00000
1440.00000 1215.00000
1535.00000 1117.00000
1531.00000 1316.00000
1600.00000 1214.00000
1526.00000 1404.00000
1525.00000 1027.00000
IMAGE=M. currentium\CML1817_McurF_Argent.tif
ID=1
SCALE=0.002252
LM=18
1705.00000 1583.00000
1843.00000 1822.00000
1806.00000 1376.00000
2767.00000 1698.00000
2744.00000 1537.00000
2757.00000 1380.00000
2877.00000 1794.00000
2849.00000 1271.00000
3440.00000 1796.00000
3374.00000 1220.00000
3707.00000 2332.00000
3582.00000 641.00000
4026.00000 1477.00000
4415.00000 1080.00000
4402.00000 1827.00000
4669.00000 1466.00000
4402.00000 2151.00000
4306.00000 722.00000
IMAGE=M. milleri\FLMNH 23820_MmiM_Ftu.jpg
ID=0
SCALE=0.000564
LM=18
3026.00000 1618.00000
3120.00000 1844.00000
3155.00000 1392.00000
4037.00000 1854.00000
4033.00000 1678.00000
4058.00000 1512.00000
4134.00000 1960.00000
4153.00000 1430.00000
4642.00000 2023.00000
4670.00000 1458.00000
4815.00000 2580.00000
4934.00000 900.00000
5298.00000 1791.00000
5681.00000 1446.00000
5603.00000 2180.00000
5873.00000 1829.00000
5549.00000 2491.00000
5609.00000 1069.00000
IMAGE=M. milleri\FLMNH 23821_MmiF_Ftu.jpg
ID=1
SCALE=0.000559
LM=18
2819.00000 1574.00000
2904.00000 1819.00000
2938.00000 1348.00000
3883.00000 1769.00000
3880.00000 1622.00000
3889.00000 1471.00000
3964.00000 1882.00000
3977.00000 1370.00000
4514.00000 1939.00000
4529.00000 1358.00000
4727.00000 2519.00000
4771.00000 771.00000
5151.00000 1681.00000
5527.00000 1298.00000
5496.00000 2071.00000
5778.00000 1700.00000
5417.00000 2434.00000
5468.00000 928.00000
IMAGE=M. milleri\FLMNH 23822_MmiM_Ftu.jpg
ID=2
SCALE=0.000563
LM=18
916.00000 1156.00000
936.00000 1212.00000
936.00000 1081.00000
1178.00000 1205.00000
1175.00000 1159.00000
1177.00000 1113.00000
1208.00000 1236.00000
1208.00000 1081.00000
1337.00000 1237.00000
1342.00000 1082.00000
1398.00000 1381.00000
1404.00000 940.00000
1524.00000 1162.00000
1608.00000 1068.00000
1604.00000 1262.00000
1665.00000 1162.00000
1581.00000 1368.00000
1590.00000 969.00000
IMAGE=M. paranaensis\INALI A390_MparF_Argent.jpg
ID=0
SCALE=0.002369
LM=18
675.00000 819.00000
687.00000 860.00000
687.00000 777.00000
852.00000 847.00000
851.00000 816.00000
857.00000 787.00000
884.00000 874.00000
883.00000 766.00000
974.00000 864.00000
975.00000 761.00000
1018.00000 966.00000
1014.00000 662.00000
1103.00000 816.00000
1156.00000 741.00000
1155.00000 880.00000
1200.00000 814.00000
1149.00000 940.00000
1147.00000 688.00000
IMAGE=M. paranaensis\INALI A457_MparF_Argent.jpg
ID=1
SCALE=0.003509
LM=18
717.00000 860.00000
739.00000 906.00000
740.00000 812.00000
929.00000 900.00000
929.00000 859.00000
927.00000 822.00000
961.00000 926.00000
959.00000 796.00000
1060.00000 921.00000
1060.00000 797.00000
1115.00000 1041.00000
1118.00000 680.00000
1202.00000 853.00000
1277.00000 781.00000
1269.00000 937.00000
1329.00000 859.00000
1272.00000 1010.00000
1271.00000 709.00000
IMAGE=M. paranaensis\INALI A588_MparM_Argent.jpg
ID=2
SCALE=0.003165
LM=18
731.00000 850.00000
749.00000 893.00000
754.00000 807.00000
938.00000 895.00000
937.00000 858.00000
939.00000 820.00000
968.00000 919.00000
966.00000 791.00000
1078.00000 922.00000
1080.00000 809.00000
1115.00000 1033.00000
1125.00000 693.00000
1207.00000 863.00000
1270.00000 792.00000
1267.00000 944.00000
1310.00000 868.00000
1254.00000 1013.00000
1263.00000 726.00000
IMAGE=M. paranaensis\INALI A589_MparM_Argent.jpg
ID=3
SCALE=0.003247
LM=18
705.00000 1239.00000
751.00000 1308.00000
755.00000 1168.00000
1002.00000 1287.00000
1003.00000 1238.00000
1000.00000 1187.00000
1045.00000 1319.00000
1037.00000 1152.00000
1180.00000 1313.00000
1182.00000 1159.00000
1258.00000 1463.00000
1244.00000 1012.00000
1367.00000 1226.00000
1456.00000 1125.00000
1462.00000 1333.00000
1518.00000 1226.00000
1446.00000 1434.00000
1439.00000 1045.00000
IMAGE=M. paranaensis\MFA 1494_MparM_Argent.jpg
ID=4
SCALE=0.002506
LM=18
925.00000 1592.00000
1069.00000 1840.00000
1062.00000 1365.00000
1863.00000 1761.00000
1860.00000 1576.00000
1866.00000 1416.00000
1971.00000 1850.00000
1955.00000 1321.00000
2389.00000 1840.00000
2383.00000 1324.00000
2609.00000 2316.00000
2593.00000 817.00000
3081.00000 1553.00000
3330.00000 1263.00000
3301.00000 1805.00000
3429.00000 1553.00000
3230.00000 2216.00000
3228.00000 919.00000
IMAGE=M. melini\Inferior\DZUPCCMZ  2337_MmeF_MA.jpg
ID=0 
SCALE=0.000671
LM=18
1066.00000 1558.00000
1148.00000 1699.00000
1133.00000 1394.00000
1660.00000 1654.00000
1654.00000 1549.00000
1667.00000 1464.00000
1730.00000 1721.00000
1726.00000 1390.00000
2011.00000 1721.00000
2011.00000 1379.00000
2118.00000 2017.00000
2135.00000 1061.00000
2392.00000 1556.00000
2590.00000 1342.00000
2547.00000 1769.00000
2669.00000 1558.00000
2536.00000 1946.00000
2542.00000 1153.00000
IMAGE=M. melini\Inferior\DZUPCCMZ 2338_MmeF_MA.jpg
ID=1 
SCALE=0.001048
LM=18
601.00000 1529.00000
702.00000 1721.00000
699.00000 1324.00000
1433.00000 1671.00000
1427.00000 1521.00000
1427.00000 1364.00000
1523.00000 1747.00000
1499.00000 1263.00000
1940.00000 1738.00000
1940.00000 1274.00000
2134.00000 2182.00000
2126.00000 816.00000
2476.00000 1489.00000
2749.00000 1205.00000
2734.00000 1787.00000
2862.00000 1497.00000
2705.00000 2078.00000
2674.00000 918.00000
IMAGE=M. melini\Inferior\DZUPCCMZ 2339_MmeM_MA.jpg
ID=2 
SCALE=0.000745
LM=18
2252.00000 1771.00000
2282.00000 1845.00000
2283.00000 1708.00000
2561.00000 1824.00000
2550.00000 1770.00000
2565.00000 1721.00000
2601.00000 1855.00000
2604.00000 1690.00000
2765.00000 1859.00000
2768.00000 1692.00000
2837.00000 2023.00000
2837.00000 1516.00000
2956.00000 1770.00000
3051.00000 1664.00000
3051.00000 1876.00000
3104.00000 1766.00000
3038.00000 1997.00000
3032.00000 1552.00000
IMAGE=M. fluminensis\INALI A114_MfluF_Argent.JPG
ID=0
SCALE=0.002551
LM=18
2272.00000 1789.00000
2300.00000 1848.00000
2300.00000 1722.00000
2570.00000 1827.00000
2566.00000 1774.00000
2570.00000 1721.00000
2616.00000 1858.00000
2612.00000 1688.00000
2773.00000 1856.00000
2763.00000 1684.00000
2837.00000 2011.00000
2831.00000 1526.00000
2943.00000 1758.00000
3038.00000 1651.00000
3044.00000 1863.00000
3112.00000 1759.00000
3041.00000 1980.00000
3033.00000 1559.00000
IMAGE=M. fluminensis\INALI A115_MfluM_Argent.JPG
ID=1
SCALE=0.002659
LM=18
770.00000 845.00000
810.00000 898.00000
810.00000 791.00000
1046.00000 887.00000
1044.00000 842.00000
1044.00000 797.00000
1072.00000 910.00000
1070.00000 769.00000
1196.00000 914.00000
1184.00000 764.00000
1242.00000 1043.00000
1239.00000 635.00000
1360.00000 830.00000
1424.00000 745.00000
1435.00000 916.00000
1476.00000 831.00000
1413.00000 1022.00000
1420.00000 656.00000
IMAGE=M. fluminensis\INALI A315_MfluM_Argent.jpg
ID=2
SCALE=0.003205
LM=18
741.00000 927.00000
765.00000 993.00000
772.00000 872.00000
1024.00000 974.00000
1017.00000 928.00000
1023.00000 893.00000
1051.00000 1005.00000
1048.00000 853.00000
1216.00000 1009.00000
1222.00000 846.00000
1253.00000 1150.00000
1259.00000 719.00000
1353.00000 931.00000
1443.00000 831.00000
1440.00000 1020.00000
1503.00000 940.00000
1434.00000 1126.00000
1450.00000 755.00000
IMAGE=M. fluminensis\INALI A512_MfluM_Argent.jpg
ID=3
SCALE=0.002985
LM=18
798.00000 950.00000
809.00000 1013.00000
816.00000 880.00000
1067.00000 1005.00000
1065.00000 949.00000
1071.00000 903.00000
1101.00000 1031.00000
1099.00000 873.00000
1256.00000 1034.00000
1257.00000 868.00000
1295.00000 1184.00000
1308.00000 728.00000
1413.00000 949.00000
1496.00000 850.00000
1493.00000 1053.00000
1559.00000 954.00000
1486.00000 1143.00000
1497.00000 773.00000
IMAGE=M. fluminensis\INALI A513_MfluF_Argent.jpg
ID=4
SCALE=0.003003
LM=18
745.00000 963.00000
766.00000 1024.00000
767.00000 892.00000
1035.00000 1012.00000
1035.00000 961.00000
1039.00000 906.00000
1072.00000 1042.00000
1073.00000 878.00000
1234.00000 1047.00000
1232.00000 882.00000
1278.00000 1196.00000
1279.00000 728.00000
1396.00000 964.00000
1485.00000 855.00000
1483.00000 1060.00000
1540.00000 967.00000
1464.00000 1182.00000
1468.00000 752.00000
IMAGE=M. fluminensis\INALI A694_MfluF_Argent.jpg
ID=5
SCALE=0.002933
LM=18
365.00000 434.00000
387.00000 476.00000
384.00000 395.00000
543.00000 471.00000
545.00000 435.00000
545.00000 403.00000
565.00000 491.00000
565.00000 379.00000
662.00000 492.00000
664.00000 384.00000
695.00000 583.00000
702.00000 284.00000
783.00000 443.00000
844.00000 385.00000
835.00000 511.00000
869.00000 445.00000
828.00000 560.00000
828.00000 310.00000
IMAGE=M. aztecus\CMUFLA 399_Ma_MA.jpg
ID=0
SCALE=0.003876
LM=18
495.00000 410.00000
514.00000 448.00000
516.00000 374.00000
660.00000 442.00000
659.00000 413.00000
660.00000 385.00000
687.00000 461.00000
684.00000 365.00000
764.00000 460.00000
767.00000 370.00000
794.00000 543.00000
796.00000 285.00000
876.00000 414.00000
922.00000 357.00000
924.00000 474.00000
951.00000 414.00000
903.00000 524.00000
906.00000 312.00000
IMAGE=M. aztecus\CMUFLA 414_Ma_MA.jpg
ID=1
SCALE=0.004310
LM=18
333.00000 339.00000
354.00000 382.00000
348.00000 299.00000
509.00000 369.00000
508.00000 338.00000
508.00000 308.00000
534.00000 387.00000
531.00000 287.00000
617.00000 385.00000
621.00000 282.00000
663.00000 475.00000
654.00000 187.00000
730.00000 334.00000
789.00000 265.00000
782.00000 392.00000
825.00000 332.00000
780.00000 447.00000
777.00000 215.00000
IMAGE=M. aztecus\CMUFLA 415_Ma_MA.jpg
ID=2
SCALE=0.003983
LM=18
386.00000 418.00000
400.00000 463.00000
407.00000 373.00000
557.00000 459.00000
556.00000 428.00000
558.00000 398.00000
581.00000 478.00000
579.00000 375.00000
659.00000 482.00000
658.00000 382.00000
691.00000 578.00000
701.00000 283.00000
772.00000 432.00000
831.00000 375.00000
830.00000 504.00000
857.00000 436.00000
815.00000 553.00000
822.00000 320.00000
IMAGE=M. aztecus\CMUFLA 416_Ma_MA.jpg
ID=3
SCALE=0.004096
LM=18
550.00000 367.00000
565.00000 400.00000
569.00000 332.00000
688.00000 392.00000
687.00000 367.00000
688.00000 343.00000
710.00000 412.00000
709.00000 322.00000
771.00000 412.00000
774.00000 331.00000
798.00000 486.00000
800.00000 243.00000
864.00000 365.00000
905.00000 317.00000
904.00000 421.00000
925.00000 369.00000
897.00000 467.00000
892.00000 269.00000
IMAGE=M. aztecus\CMUFLA356_Ma_MA.jpg
ID=4
SCALE=0.004807
LM=18
2161.00000 2030.00000
2209.00000 2154.00000
2208.00000 1904.00000
2595.00000 2141.00000
2603.00000 2028.00000
2601.00000 1943.00000
2647.00000 2189.00000
2658.00000 1891.00000
2958.00000 2190.00000
2969.00000 1891.00000
3059.00000 2482.00000
3075.00000 1614.00000
3261.00000 2057.00000
3451.00000 1879.00000
3433.00000 2248.00000
3549.00000 2057.00000
3410.00000 2428.00000
3435.00000 1693.00000
IMAGE=M. aztecus\DUZPCCMZ2183_MaM_MA.JPG
ID=5
SCALE=0.001336
LM=18
2004.00000 2059.00000
2041.00000 2170.00000
2033.00000 1950.00000
2453.00000 2146.00000
2466.00000 2057.00000
2451.00000 1967.00000
2508.00000 2187.00000
2505.00000 1921.00000
2773.00000 2194.00000
2769.00000 1908.00000
2880.00000 2449.00000
2858.00000 1627.00000
3048.00000 2046.00000
3224.00000 1856.00000
3211.00000 2237.00000
3342.00000 2054.00000
3205.00000 2375.00000
3185.00000 1688.00000
IMAGE=M. aztecus\MZUSP_10269 _MmF_MA.JPG
ID=6
SCALE=0.001347
LM=18
2170.00000 2054.00000
2196.00000 2165.00000
2231.00000 1943.00000
2593.00000 2139.00000
2588.00000 2070.00000
2597.00000 2002.00000
2638.00000 2185.00000
2634.00000 1945.00000
2876.00000 2196.00000
2867.00000 1950.00000
2987.00000 2422.00000
2985.00000 1706.00000
3159.00000 2078.00000
3314.00000 1908.00000
3303.00000 2246.00000
3433.00000 2072.00000
3272.00000 2418.00000
3279.00000 1721.00000
IMAGE=M. aztecus\MZUSP_16800 _MmM_CA.JPG
ID=7
SCALE=0.001477
LM=18
2195.00000 2162.00000
2244.00000 2271.00000
2226.00000 2065.00000
2644.00000 2215.00000
2638.00000 2138.00000
2644.00000 2051.00000
2698.00000 2261.00000
2688.00000 2009.00000
2945.00000 2239.00000
2931.00000 1994.00000
3056.00000 2477.00000
3004.00000 1734.00000
3236.00000 2085.00000
3381.00000 1910.00000
3395.00000 2253.00000
3488.00000 2083.00000
3359.00000 2429.00000
3343.00000 1786.00000
IMAGE=M. aztecus\MZUSP_16814 _MmF_CA.JPG
ID=8
SCALE=0.001377
LM=18
2134.00000 2041.00000
2181.00000 2147.00000
2175.00000 1956.00000
2571.00000 2144.00000
2571.00000 2061.00000
2577.00000 1985.00000
2616.00000 2189.00000
2618.00000 1940.00000
2868.00000 2207.00000
2865.00000 1958.00000
2940.00000 2451.00000
2971.00000 1715.00000
3160.00000 2091.00000
3329.00000 1924.00000
3300.00000 2273.00000
3433.00000 2093.00000
3261.00000 2442.00000
3286.00000 1749.00000
IMAGE=M. aztecus\MZUSP_16834 _MaM_CA.JPG
ID=9
SCALE=0.001445
LM=18
2285.00000 2106.00000
2334.00000 2208.00000
2318.00000 2003.00000
2731.00000 2145.00000
2724.00000 2073.00000
2723.00000 2004.00000
2779.00000 2193.00000
2761.00000 1955.00000
3003.00000 2197.00000
2994.00000 1941.00000
3105.00000 2406.00000
3053.00000 1697.00000
3252.00000 2042.00000
3421.00000 1874.00000
3421.00000 2196.00000
3526.00000 2036.00000
3390.00000 2355.00000
3391.00000 1723.00000
IMAGE=M. aztecus\MZUSP_16841 _MaF_CA.JPG
ID=10
SCALE=0.001457
LM=18
2234.00000 2041.00000
2266.00000 2146.00000
2270.00000 1940.00000
2672.00000 2128.00000
2668.00000 2045.00000
2670.00000 1968.00000
2719.00000 2166.00000
2721.00000 1914.00000
2989.00000 2170.00000
2981.00000 1918.00000
3072.00000 2417.00000
3082.00000 1673.00000
3290.00000 2043.00000
3442.00000 1881.00000
3442.00000 2211.00000
3547.00000 2039.00000
3438.00000 2388.00000
3421.00000 1733.00000
IMAGE=M. aztecus\MZUSP_16861 _MaM_CA.JPG
ID=11
SCALE=0.001427
LM=18
2252.00000 1985.00000
2301.00000 2089.00000
2296.00000 1884.00000
2712.00000 2054.00000
2702.00000 1978.00000
2712.00000 1906.00000
2747.00000 2099.00000
2754.00000 1868.00000
3003.00000 2106.00000
3003.00000 1849.00000
3084.00000 2348.00000
3077.00000 1597.00000
3274.00000 1979.00000
3432.00000 1830.00000
3415.00000 2153.00000
3539.00000 1983.00000
3406.00000 2295.00000
3410.00000 1654.00000
IMAGE=M. coibensis\MZUSP_28689 _McF_CE.JPG
ID=0
SCALE=0.001372
LM=18
2282.00000 1995.00000
2325.00000 2096.00000
2321.00000 1887.00000
2721.00000 2062.00000
2734.00000 1973.00000
2724.00000 1899.00000
2781.00000 2101.00000
2772.00000 1859.00000
3002.00000 2102.00000
2998.00000 1856.00000
3071.00000 2339.00000
3062.00000 1601.00000
3263.00000 1959.00000
3425.00000 1814.00000
3418.00000 2103.00000
3488.00000 1953.00000
3368.00000 2294.00000
3352.00000 1631.00000
IMAGE=M. coibensis\MZUSP_28782 _McF_CE.JPG
ID=1
SCALE=0.001355
LM=18
2251.00000 2055.00000
2292.00000 2146.00000
2295.00000 1954.00000
2671.00000 2129.00000
2675.00000 2045.00000
2677.00000 1950.00000
2730.00000 2177.00000
2746.00000 1912.00000
2971.00000 2180.00000
2977.00000 1909.00000
3056.00000 2404.00000
3043.00000 1679.00000
3252.00000 2016.00000
3388.00000 1847.00000
3387.00000 2191.00000
3489.00000 2020.00000
3366.00000 2352.00000
3358.00000 1729.00000
IMAGE=M. coibensis\Machos\MZUSP_2672 _MmM_CE.JPG
ID=48 
SCALE=0.001385
LM=18
2015.00000 2033.00000
2076.00000 2187.00000
2072.00000 1905.00000
2612.00000 2185.00000
2618.00000 2057.00000
2618.00000 1953.00000
2666.00000 2250.00000
2690.00000 1887.00000
3019.00000 2267.00000
3033.00000 1910.00000
3095.00000 2618.00000
3175.00000 1569.00000
3456.00000 2101.00000
3594.00000 1895.00000
3571.00000 2357.00000
3691.00000 2113.00000
3563.00000 2497.00000
3576.00000 1686.00000
IMAGE=M. pretiosus\DUZPCCMZ792_MpM_MA.JPG
ID=0
SCALE=0.001323
LM=18
1762.00000 2024.00000
1847.00000 2160.00000
1821.00000 1887.00000
2356.00000 2078.00000
2349.00000 1991.00000
2354.00000 1882.00000
2432.00000 2139.00000
2429.00000 1821.00000
2809.00000 2141.00000
2785.00000 1800.00000
2941.00000 2460.00000
2889.00000 1465.00000
3191.00000 1965.00000
3344.00000 1729.00000
3365.00000 2172.00000
3415.00000 1965.00000
3302.00000 2368.00000
3266.00000 1491.00000
IMAGE=M. pretiosus\MZUSP_36603_MpM_AM.JPG
ID=4
SCALE=0.001344
LM=18
1774.00000 2024.00000
1818.00000 2153.00000
1821.00000 1894.00000
2347.00000 2111.00000
2328.00000 2021.00000
2344.00000 1932.00000
2406.00000 2165.00000
2403.00000 1868.00000
2724.00000 2177.00000
2726.00000 1863.00000
2814.00000 2476.00000
2811.00000 1557.00000
3089.00000 1983.00000
3250.00000 1802.00000
3245.00000 2205.00000
3368.00000 1998.00000
3200.00000 2427.00000
3210.00000 1609.00000
IMAGE=M. pretiosus\MZUSP_36604_MpM_AM.JPG
ID=5
SCALE=0.001391
LM=18
1663.00000 2049.00000
1712.00000 2174.00000
1715.00000 1922.00000
2226.00000 2144.00000
2226.00000 2047.00000
2224.00000 1946.00000
2274.00000 2196.00000
2276.00000 1894.00000
2606.00000 2186.00000
2599.00000 1880.00000
2724.00000 2512.00000
2714.00000 1573.00000
2950.00000 2021.00000
3132.00000 1821.00000
3127.00000 2233.00000
3238.00000 2028.00000
3096.00000 2448.00000
3082.00000 1616.00000
IMAGE=M. pretiosus\MZUSP_36605_MpM_AM.JPG
ID=6
SCALE=0.001357
LM=18
1859.00000 2078.00000
1925.00000 2196.00000
1915.00000 1941.00000
2448.00000 2163.00000
2434.00000 2054.00000
2443.00000 1955.00000
2509.00000 2210.00000
2498.00000 1903.00000
2823.00000 2203.00000
2816.00000 1884.00000
2936.00000 2509.00000
2896.00000 1587.00000
3177.00000 2026.00000
3339.00000 1818.00000
3346.00000 2224.00000
3450.00000 2021.00000
3311.00000 2439.00000
3287.00000 1634.00000
IMAGE=M. pretiosus\MZUSP_36606_MpM_AM.JPG
ID=7
SCALE=0.001375
LM=18
1861.00000 2026.00000
1920.00000 2158.00000
1927.00000 1884.00000
2427.00000 2125.00000
2424.00000 2035.00000
2429.00000 1932.00000
2488.00000 2184.00000
2493.00000 1880.00000
2797.00000 2186.00000
2821.00000 1880.00000
2908.00000 2516.00000
2922.00000 1576.00000
3165.00000 2035.00000
3337.00000 1849.00000
3332.00000 2243.00000
3453.00000 2052.00000
3276.00000 2462.00000
3299.00000 1656.00000
IMAGE=M. pretiosus\MZUSP_36607_MpM_AM.JPG
ID=8
SCALE=0.001347
LM=18
1376.00000 1745.00000
1451.00000 1940.00000
1453.00000 1524.00000
2130.00000 1905.00000
2130.00000 1750.00000
2127.00000 1619.00000
2232.00000 1965.00000
2219.00000 1539.00000
2651.00000 1998.00000
2643.00000 1554.00000
2803.00000 2411.00000
2809.00000 1126.00000
3129.00000 1785.00000
3400.00000 1509.00000
3370.00000 2075.00000
3560.00000 1785.00000
3327.00000 2383.00000
3335.00000 1164.00000
IMAGE=M. pretiosus\MHNCE-MAM00218_MpF_CA_2.jpg
ID=0
SCALE=0.000955
LM=18
2251.00000 2012.00000
2296.00000 2105.00000
2295.00000 1920.00000
2701.00000 2102.00000
2698.00000 2027.00000
2701.00000 1946.00000
2745.00000 2148.00000
2761.00000 1891.00000
3015.00000 2149.00000
3011.00000 1886.00000
3068.00000 2395.00000
3081.00000 1657.00000
3328.00000 2021.00000
3425.00000 1861.00000
3418.00000 2187.00000
3544.00000 2044.00000
3385.00000 2360.00000
3400.00000 1696.00000
IMAGE=M. molossus\Femeas\CUMA 34 _MmF_CE.JPG
ID=0
SCALE=0.001404
LM=18
2263.00000 2052.00000
2311.00000 2181.00000
2318.00000 1940.00000
2734.00000 2165.00000
2740.00000 2078.00000
2746.00000 1983.00000
2786.00000 2211.00000
2796.00000 1922.00000
3044.00000 2228.00000
3059.00000 1936.00000
3134.00000 2512.00000
3182.00000 1654.00000
3369.00000 2095.00000
3518.00000 1920.00000
3501.00000 2289.00000
3598.00000 2099.00000
3462.00000 2442.00000
3452.00000 1719.00000
IMAGE=M. molossus\Femeas\DUZPCCMZ1779_MmF_MA.JPG
ID=1
SCALE=0.001337
LM=18
2210.00000 2092.00000
2265.00000 2224.00000
2259.00000 1978.00000
2734.00000 2176.00000
2731.00000 2081.00000
2733.00000 1991.00000
2792.00000 2223.00000
2784.00000 1935.00000
3078.00000 2232.00000
3070.00000 1924.00000
3171.00000 2506.00000
3168.00000 1618.00000
3421.00000 2056.00000
3559.00000 1878.00000
3565.00000 2267.00000
3662.00000 2064.00000
3546.00000 2422.00000
3516.00000 1681.00000
IMAGE=M. molossus\Femeas\DUZPCCMZ961_MmF_MA.JPG
ID=2
SCALE=0.001266
LM=18
2335.00000 2009.00000
2379.00000 2110.00000
2375.00000 1916.00000
2789.00000 2077.00000
2781.00000 2003.00000
2789.00000 1926.00000
2843.00000 2120.00000
2836.00000 1877.00000
3072.00000 2122.00000
3064.00000 1883.00000
3193.00000 2350.00000
3163.00000 1635.00000
3377.00000 1974.00000
3503.00000 1807.00000
3517.00000 2136.00000
3595.00000 1974.00000
3486.00000 2281.00000
3470.00000 1691.00000
IMAGE=M. molossus\Femeas\MRR04_MmF_AM.JPG
ID=7
SCALE=0.001433
LM=18
2481.00000 2045.00000
2522.00000 2140.00000
2512.00000 1942.00000
2921.00000 2106.00000
2915.00000 2024.00000
2921.00000 1955.00000
2976.00000 2140.00000
2967.00000 1911.00000
3204.00000 2143.00000
3189.00000 1893.00000
3284.00000 2357.00000
3256.00000 1661.00000
3480.00000 2000.00000
3614.00000 1827.00000
3628.00000 2147.00000
3715.00000 2007.00000
3607.00000 2299.00000
3592.00000 1701.00000
IMAGE=M. molossus\Femeas\MRR05_MmF_AM.JPG
ID=8
SCALE=0.001453
LM=18
2103.00000 2087.00000
2163.00000 2207.00000
2147.00000 1992.00000
2578.00000 2166.00000
2577.00000 2087.00000
2575.00000 2007.00000
2631.00000 2215.00000
2627.00000 1964.00000
2868.00000 2237.00000
2876.00000 1970.00000
2971.00000 2467.00000
2961.00000 1693.00000
3187.00000 2089.00000
3333.00000 1912.00000
3329.00000 2273.00000
3416.00000 2108.00000
3315.00000 2405.00000
3335.00000 1760.00000
IMAGE=M. molossus\Femeas\MRR106_MmF_AM.jpg
ID=9
SCALE=0.001346
LM=18
2129.00000 1949.00000
2177.00000 2046.00000
2170.00000 1868.00000
2600.00000 2018.00000
2594.00000 1946.00000
2598.00000 1868.00000
2656.00000 2061.00000
2647.00000 1813.00000
2893.00000 2068.00000
2885.00000 1820.00000
2983.00000 2300.00000
2977.00000 1566.00000
3204.00000 1933.00000
3336.00000 1769.00000
3311.00000 2110.00000
3401.00000 1942.00000
3308.00000 2235.00000
3282.00000 1610.00000
IMAGE=M. molossus\Femeas\MRR108_MmF_AM.jpg
ID=10
SCALE=0.001391
LM=18
2264.00000 1914.00000
2315.00000 2011.00000
2313.00000 1839.00000
2719.00000 2007.00000
2717.00000 1932.00000
2723.00000 1867.00000
2767.00000 2062.00000
2769.00000 1810.00000
3014.00000 2063.00000
3028.00000 1815.00000
3111.00000 2304.00000
3123.00000 1564.00000
3357.00000 1942.00000
3486.00000 1782.00000
3476.00000 2122.00000
3557.00000 1946.00000
3452.00000 2233.00000
3470.00000 1643.00000
IMAGE=M. molossus\Femeas\MRR112_MmF_AM.jpg
ID=11
SCALE=0.001406
LM=18
2207.00000 2032.00000
2252.00000 2127.00000
2239.00000 1929.00000
2672.00000 2089.00000
2671.00000 2011.00000
2677.00000 1942.00000
2729.00000 2137.00000
2726.00000 1894.00000
2969.00000 2142.00000
2976.00000 1900.00000
3080.00000 2371.00000
3056.00000 1625.00000
3242.00000 1990.00000
3413.00000 1828.00000
3391.00000 2162.00000
3490.00000 1995.00000
3413.00000 2275.00000
3390.00000 1697.00000
IMAGE=M. molossus\Femeas\MRR114_MmF_AM.jpg
ID=12
SCALE=0.001414
LM=18
2128.00000 1980.00000
2168.00000 2084.00000
2179.00000 1873.00000
2587.00000 2086.00000
2584.00000 2001.00000
2589.00000 1920.00000
2631.00000 2134.00000
2635.00000 1873.00000
2879.00000 2149.00000
2893.00000 1891.00000
2982.00000 2385.00000
3019.00000 1650.00000
3208.00000 2034.00000
3345.00000 1881.00000
3324.00000 2219.00000
3423.00000 2046.00000
3306.00000 2336.00000
3338.00000 1751.00000
IMAGE=M. molossus\Femeas\MRR115_MmF_AM.jpg
ID=13
SCALE=0.001401
LM=18
2426.00000 2030.00000
2473.00000 2125.00000
2457.00000 1938.00000
2872.00000 2109.00000
2872.00000 2029.00000
2871.00000 1966.00000
2934.00000 2153.00000
2931.00000 1922.00000
3163.00000 2164.00000
3153.00000 1919.00000
3246.00000 2399.00000
3238.00000 1661.00000
3456.00000 2046.00000
3599.00000 1876.00000
3586.00000 2213.00000
3679.00000 2052.00000
3555.00000 2366.00000
3552.00000 1710.00000
IMAGE=M. molossus\Femeas\MRR122_MmF_AM.jpg
ID=14
SCALE=0.001418
LM=18
2198.00000 2034.00000
2241.00000 2130.00000
2231.00000 1941.00000
2632.00000 2087.00000
2629.00000 2017.00000
2632.00000 1939.00000
2681.00000 2129.00000
2681.00000 1899.00000
2901.00000 2130.00000
2905.00000 1892.00000
3017.00000 2362.00000
2983.00000 1648.00000
3186.00000 1995.00000
3332.00000 1820.00000
3323.00000 2166.00000
3433.00000 1975.00000
3351.00000 2284.00000
3339.00000 1673.00000
IMAGE=M. molossus\Femeas\MRR124_MmF_AM.jpg
ID=15
SCALE=0.001412
LM=18
2279.00000 2028.00000
2312.00000 2112.00000
2316.00000 1934.00000
2699.00000 2105.00000
2697.00000 2033.00000
2705.00000 1956.00000
2764.00000 2151.00000
2765.00000 1921.00000
2959.00000 2165.00000
2977.00000 1918.00000
3067.00000 2428.00000
3075.00000 1678.00000
3258.00000 2045.00000
3391.00000 1890.00000
3398.00000 2214.00000
3484.00000 2050.00000
3428.00000 2344.00000
3410.00000 1776.00000
IMAGE=M. molossus\Femeas\MRR14_MmF_AM.JPG
ID=16
SCALE=0.001418
LM=18
2411.00000 2085.00000
2462.00000 2182.00000
2448.00000 1988.00000
2856.00000 2142.00000
2849.00000 2073.00000
2852.00000 1996.00000
2909.00000 2190.00000
2904.00000 1944.00000
3154.00000 2183.00000
3140.00000 1946.00000
3237.00000 2436.00000
3222.00000 1693.00000
3512.00000 2047.00000
3616.00000 1900.00000
3614.00000 2152.00000
3681.00000 2038.00000
3583.00000 2344.00000
3564.00000 1754.00000
IMAGE=M. molossus\Femeas\MRR18_MmF_AM.JPG
ID=17
SCALE=0.001420
LM=18
2393.00000 2051.00000
2436.00000 2171.00000
2430.00000 1933.00000
2874.00000 2123.00000
2872.00000 2036.00000
2869.00000 1965.00000
2935.00000 2170.00000
2924.00000 1910.00000
3190.00000 2178.00000
3179.00000 1909.00000
3272.00000 2458.00000
3272.00000 1607.00000
3510.00000 2042.00000
3653.00000 1858.00000
3655.00000 2211.00000
3756.00000 2036.00000
3616.00000 2404.00000
3604.00000 1635.00000
IMAGE=M. molossus\Femeas\MRR26_MmF_AM.jpg
ID=18
SCALE=0.001381
LM=18
2312.00000 2003.00000
2348.00000 2097.00000
2354.00000 1906.00000
2779.00000 2095.00000
2780.00000 2014.00000
2779.00000 1932.00000
2838.00000 2131.00000
2827.00000 1887.00000
3055.00000 2135.00000
3067.00000 1881.00000
3150.00000 2389.00000
3155.00000 1651.00000
3407.00000 2018.00000
3516.00000 1838.00000
3530.00000 2183.00000
3626.00000 2018.00000
3510.00000 2351.00000
3511.00000 1713.00000
IMAGE=M. molossus\Femeas\MRR33_MmF_AM.JPG
ID=19
SCALE=0.001355
LM=18
2496.00000 2065.00000
2535.00000 2163.00000
2538.00000 1964.00000
2946.00000 2142.00000
2942.00000 2069.00000
2942.00000 2002.00000
3006.00000 2199.00000
2996.00000 1953.00000
3223.00000 2207.00000
3223.00000 1953.00000
3300.00000 2445.00000
3321.00000 1725.00000
3506.00000 2091.00000
3653.00000 1956.00000
3669.00000 2239.00000
3758.00000 2105.00000
3675.00000 2385.00000
3632.00000 1795.00000
IMAGE=M. molossus\Femeas\MRR37_MmF_AM.JPG
ID=20
SCALE=0.001473
LM=18
2407.00000 1996.00000
2441.00000 2089.00000
2441.00000 1893.00000
2860.00000 2078.00000
2862.00000 1997.00000
2862.00000 1917.00000
2940.00000 2137.00000
2931.00000 1868.00000
3161.00000 2134.00000
3156.00000 1866.00000
3246.00000 2388.00000
3241.00000 1601.00000
3428.00000 1993.00000
3576.00000 1814.00000
3583.00000 2160.00000
3653.00000 1993.00000
3572.00000 2318.00000
3559.00000 1650.00000
IMAGE=M. molossus\Femeas\MRR98_MmF_AM.JPG
ID=21
SCALE=0.001377
LM=18
2106.00000 2068.00000
2140.00000 2176.00000
2142.00000 1957.00000
2561.00000 2165.00000
2568.00000 2073.00000
2563.00000 1983.00000
2610.00000 2205.00000
2606.00000 1945.00000
2846.00000 2205.00000
2845.00000 1942.00000
2937.00000 2469.00000
2935.00000 1675.00000
3127.00000 2076.00000
3288.00000 1905.00000
3286.00000 2249.00000
3405.00000 2080.00000
3276.00000 2407.00000
3292.00000 1750.00000
IMAGE=M. molossus\Femeas\MZUSP_10272 _MmF_MA.JPG
ID=22
SCALE=0.001357
LM=18
2049.00000 2089.00000
2088.00000 2205.00000
2076.00000 1996.00000
2493.00000 2177.00000
2498.00000 2088.00000
2496.00000 2009.00000
2544.00000 2227.00000
2542.00000 1965.00000
2793.00000 2237.00000
2791.00000 1962.00000
2878.00000 2493.00000
2867.00000 1686.00000
3056.00000 2095.00000
3226.00000 1907.00000
3229.00000 2272.00000
3361.00000 2097.00000
3172.00000 2452.00000
3184.00000 1727.00000
IMAGE=M. molossus\Femeas\MZUSP_10273 _MmF_MA.JPG
ID=23
SCALE=0.001328
LM=18
1975.00000 2048.00000
2016.00000 2146.00000
2022.00000 1946.00000
2441.00000 2142.00000
2446.00000 2059.00000
2447.00000 1970.00000
2510.00000 2186.00000
2489.00000 1927.00000
2716.00000 2192.00000
2717.00000 1934.00000
2793.00000 2470.00000
2806.00000 1664.00000
2998.00000 2057.00000
3165.00000 1884.00000
3147.00000 2239.00000
3284.00000 2059.00000
3148.00000 2406.00000
3150.00000 1708.00000
IMAGE=M. molossus\Femeas\MZUSP_1365 _MmF_CE.JPG
ID=24
SCALE=0.001314
LM=18
1957.00000 2021.00000
1992.00000 2118.00000
1992.00000 1923.00000
2437.00000 2111.00000
2446.00000 2026.00000
2442.00000 1949.00000
2480.00000 2159.00000
2485.00000 1898.00000
2734.00000 2166.00000
2728.00000 1895.00000
2808.00000 2430.00000
2822.00000 1655.00000
3030.00000 2025.00000
3194.00000 1853.00000
3189.00000 2194.00000
3287.00000 2033.00000
3199.00000 2368.00000
3179.00000 1717.00000
IMAGE=M. molossus\Femeas\MZUSP_15563 _MmF_CA.JPG
ID=25
SCALE=0.001312
LM=18
2122.00000 2067.00000
2177.00000 2159.00000
2172.00000 1975.00000
2568.00000 2129.00000
2562.00000 2062.00000
2568.00000 1986.00000
2630.00000 2174.00000
2619.00000 1946.00000
2859.00000 2175.00000
2859.00000 1941.00000
2935.00000 2418.00000
2924.00000 1688.00000
3116.00000 2034.00000
3297.00000 1878.00000
3286.00000 2181.00000
3398.00000 2026.00000
3277.00000 2335.00000
3275.00000 1734.00000
IMAGE=M. molossus\Femeas\MZUSP_15577 _MmF_CA.JPG
ID=26
SCALE=0.001357
LM=18
1899.00000 2045.00000
1953.00000 2155.00000
1958.00000 1945.00000
2379.00000 2131.00000
2375.00000 2056.00000
2376.00000 1988.00000
2439.00000 2178.00000
2428.00000 1934.00000
2717.00000 2188.00000
2712.00000 1930.00000
2786.00000 2452.00000
2799.00000 1675.00000
3030.00000 2065.00000
3157.00000 1889.00000
3173.00000 2198.00000
3246.00000 2066.00000
3143.00000 2399.00000
3143.00000 1734.00000
IMAGE=M. molossus\Femeas\MZUSP_15582 _MmF_AM.JPG
ID=27
SCALE=0.001359
LM=18
2385.00000 2041.00000
2428.00000 2142.00000
2429.00000 1921.00000
2848.00000 2127.00000
2844.00000 2050.00000
2846.00000 1964.00000
2900.00000 2175.00000
2897.00000 1915.00000
3127.00000 2176.00000
3130.00000 1915.00000
3228.00000 2434.00000
3232.00000 1668.00000
3439.00000 2042.00000
3578.00000 1883.00000
3593.00000 2206.00000
3679.00000 2051.00000
3555.00000 2389.00000
3558.00000 1728.00000
IMAGE=M. molossus\Femeas\MZUSP_16793 _MmF_CA.JPG
ID=28
SCALE=0.001351
LM=18
2182.00000 2077.00000
2214.00000 2171.00000
2218.00000 1976.00000
2627.00000 2146.00000
2626.00000 2065.00000
2624.00000 1996.00000
2680.00000 2189.00000
2679.00000 1953.00000
2908.00000 2188.00000
2912.00000 1942.00000
3006.00000 2445.00000
3010.00000 1705.00000
3226.00000 2060.00000
3366.00000 1911.00000
3376.00000 2226.00000
3455.00000 2070.00000
3351.00000 2376.00000
3346.00000 1774.00000
IMAGE=M. molossus\Femeas\MZUSP_16794 _MmF_CA.JPG
ID=29
SCALE=0.001404
LM=18
2300.00000 2053.00000
2354.00000 2172.00000
2339.00000 1950.00000
2752.00000 2105.00000
2751.00000 2036.00000
2746.00000 1962.00000
2815.00000 2152.00000
2800.00000 1918.00000
3052.00000 2142.00000
3042.00000 1909.00000
3189.00000 2397.00000
3159.00000 1656.00000
3374.00000 1998.00000
3512.00000 1821.00000
3536.00000 2171.00000
3633.00000 1995.00000
3518.00000 2341.00000
3491.00000 1692.00000
IMAGE=M. molossus\Femeas\MZUSP_16795 _MmF_CA.JPG
ID=30
SCALE=0.001376
LM=18
2180.00000 2151.00000
2222.00000 2267.00000
2215.00000 2022.00000
2649.00000 2217.00000
2643.00000 2135.00000
2648.00000 2053.00000
2701.00000 2259.00000
2692.00000 2006.00000
2930.00000 2252.00000
2918.00000 1993.00000
3047.00000 2505.00000
3022.00000 1740.00000
3240.00000 2107.00000
3380.00000 1950.00000
3385.00000 2269.00000
3467.00000 2106.00000
3357.00000 2435.00000
3334.00000 1780.00000
IMAGE=M. molossus\Femeas\MZUSP_16799 _MmF_CA.JPG
ID=31
SCALE=0.001340
LM=18
2179.00000 2079.00000
2212.00000 2164.00000
2209.00000 1975.00000
2627.00000 2136.00000
2623.00000 2066.00000
2629.00000 1995.00000
2675.00000 2183.00000
2670.00000 1947.00000
2911.00000 2183.00000
2902.00000 1935.00000
3018.00000 2447.00000
3006.00000 1688.00000
3207.00000 2048.00000
3346.00000 1876.00000
3366.00000 2220.00000
3454.00000 2049.00000
3344.00000 2374.00000
3332.00000 1766.00000
IMAGE=M. molossus\Femeas\MZUSP_16801 _MmF_CA.JPG
ID=32
SCALE=0.001395
LM=18
2197.00000 2096.00000
2232.00000 2192.00000
2223.00000 1991.00000
2624.00000 2168.00000
2626.00000 2089.00000
2630.00000 2013.00000
2671.00000 2212.00000
2664.00000 1967.00000
2907.00000 2210.00000
2905.00000 1974.00000
2996.00000 2466.00000
2995.00000 1715.00000
3196.00000 2091.00000
3351.00000 1922.00000
3344.00000 2263.00000
3437.00000 2099.00000
3312.00000 2405.00000
3313.00000 1778.00000
IMAGE=M. molossus\Femeas\MZUSP_16806 _MmF_CA.JPG
ID=33
SCALE=0.001389
LM=18
2254.00000 2008.00000
2292.00000 2099.00000
2298.00000 1916.00000
2711.00000 2105.00000
2713.00000 2027.00000
2715.00000 1945.00000
2762.00000 2150.00000
2768.00000 1893.00000
2988.00000 2158.00000
3000.00000 1899.00000
3068.00000 2400.00000
3091.00000 1664.00000
3294.00000 2028.00000
3444.00000 1863.00000
3433.00000 2214.00000
3549.00000 2034.00000
3402.00000 2368.00000
3424.00000 1731.00000
IMAGE=M. molossus\Femeas\MZUSP_16808 _MmF_CA.JPG
ID=34
SCALE=0.001364
LM=18
2304.00000 2055.00000
2353.00000 2158.00000
2339.00000 1955.00000
2747.00000 2135.00000
2748.00000 2053.00000
2744.00000 1963.00000
2793.00000 2169.00000
2785.00000 1924.00000
3024.00000 2162.00000
3024.00000 1926.00000
3124.00000 2400.00000
3105.00000 1685.00000
3301.00000 2031.00000
3455.00000 1858.00000
3462.00000 2206.00000
3551.00000 2038.00000
3455.00000 2330.00000
3439.00000 1727.00000
IMAGE=M. molossus\Femeas\MZUSP_16819 _MmF_CA.JPG
ID=35
SCALE=0.001412
LM=18
2326.00000 2063.00000
2365.00000 2152.00000
2361.00000 1976.00000
2764.00000 2135.00000
2758.00000 2067.00000
2765.00000 1993.00000
2805.00000 2193.00000
2803.00000 1946.00000
3022.00000 2193.00000
3029.00000 1938.00000
3122.00000 2426.00000
3119.00000 1708.00000
3306.00000 2072.00000
3462.00000 1897.00000
3461.00000 2230.00000
3577.00000 2074.00000
3459.00000 2367.00000
3474.00000 1773.00000
IMAGE=M. molossus\Femeas\MZUSP_16820 _MmF_CA.JPG
ID=36
SCALE=0.001412
LM=18
2321.00000 2066.00000
2370.00000 2164.00000
2364.00000 1965.00000
2744.00000 2123.00000
2738.00000 2044.00000
2741.00000 1956.00000
2816.00000 2159.00000
2802.00000 1917.00000
3073.00000 2143.00000
3063.00000 1890.00000
3166.00000 2373.00000
3122.00000 1662.00000
3346.00000 1998.00000
3477.00000 1829.00000
3493.00000 2152.00000
3576.00000 1988.00000
3480.00000 2302.00000
3450.00000 1705.00000
IMAGE=M. molossus\Femeas\MZUSP_16822 _MmF_CA.JPG
ID=37
SCALE=0.001406
LM=18
2247.00000 2111.00000
2281.00000 2209.00000
2278.00000 2018.00000
2677.00000 2187.00000
2673.00000 2105.00000
2681.00000 2024.00000
2736.00000 2223.00000
2730.00000 1987.00000
2947.00000 2214.00000
2943.00000 1979.00000
3068.00000 2456.00000
3032.00000 1744.00000
3235.00000 2082.00000
3379.00000 1920.00000
3387.00000 2247.00000
3483.00000 2082.00000
3375.00000 2395.00000
3359.00000 1786.00000
IMAGE=M. molossus\Femeas\MZUSP_16823 _MmF_CA.JPG
ID=38
SCALE=0.001397
LM=18
2252.00000 2124.00000
2295.00000 2228.00000
2303.00000 2020.00000
2699.00000 2217.00000
2700.00000 2128.00000
2704.00000 2044.00000
2754.00000 2266.00000
2757.00000 2001.00000
3015.00000 2267.00000
3012.00000 2003.00000
3102.00000 2512.00000
3103.00000 1760.00000
3311.00000 2120.00000
3448.00000 1962.00000
3451.00000 2284.00000
3541.00000 2131.00000
3426.00000 2449.00000
3414.00000 1836.00000
IMAGE=M. molossus\Femeas\MZUSP_16824 _MmF_CA.JPG
ID=39
SCALE=0.001408
LM=18
2273.00000 2084.00000
2325.00000 2169.00000
2313.00000 1979.00000
2747.00000 2135.00000
2741.00000 2051.00000
2739.00000 1976.00000
2795.00000 2171.00000
2791.00000 1929.00000
3033.00000 2172.00000
3019.00000 1907.00000
3161.00000 2414.00000
3110.00000 1650.00000
3332.00000 2024.00000
3479.00000 1836.00000
3482.00000 2191.00000
3575.00000 2015.00000
3487.00000 2341.00000
3459.00000 1694.00000
IMAGE=M. molossus\Femeas\MZUSP_16825 _MmF_CA.JPG
ID=40
SCALE=0.001353
LM=18
2301.00000 2049.00000
2341.00000 2129.00000
2333.00000 1965.00000
2719.00000 2107.00000
2716.00000 2039.00000
2716.00000 1965.00000
2773.00000 2146.00000
2763.00000 1930.00000
2970.00000 2152.00000
2969.00000 1932.00000
3065.00000 2368.00000
3057.00000 1690.00000
3255.00000 2016.00000
3379.00000 1859.00000
3381.00000 2180.00000
3472.00000 2021.00000
3364.00000 2303.00000
3366.00000 1744.00000
IMAGE=M. molossus\Femeas\MZUSP_16830 _MmF_CA.JPG
ID=41
SCALE=0.001460
LM=18
2244.00000 2024.00000
2286.00000 2122.00000
2283.00000 1939.00000
2687.00000 2105.00000
2678.00000 2033.00000
2684.00000 1950.00000
2729.00000 2146.00000
2724.00000 1904.00000
2954.00000 2147.00000
2954.00000 1905.00000
3034.00000 2379.00000
3042.00000 1676.00000
3231.00000 2027.00000
3390.00000 1864.00000
3384.00000 2188.00000
3490.00000 2032.00000
3350.00000 2339.00000
3376.00000 1728.00000
IMAGE=M. molossus\Femeas\MZUSP_16831 _MmF_CA.JPG
ID=42
SCALE=0.001422
LM=18
2431.00000 2022.00000
2480.00000 2125.00000
2465.00000 1924.00000
2861.00000 2095.00000
2851.00000 2024.00000
2856.00000 1941.00000
2906.00000 2137.00000
2898.00000 1898.00000
3128.00000 2136.00000
3120.00000 1892.00000
3225.00000 2374.00000
3219.00000 1657.00000
3407.00000 2013.00000
3562.00000 1840.00000
3552.00000 2186.00000
3643.00000 2026.00000
3536.00000 2307.00000
3523.00000 1714.00000
IMAGE=M. molossus\Femeas\MZUSP_16838 _MmF_CA.JPG
ID=43
SCALE=0.001412
LM=18
2239.00000 1853.00000
2280.00000 1953.00000
2287.00000 1761.00000
2673.00000 1946.00000
2672.00000 1873.00000
2672.00000 1793.00000
2726.00000 1994.00000
2727.00000 1743.00000
2957.00000 2002.00000
2971.00000 1748.00000
3045.00000 2240.00000
3056.00000 1517.00000
3247.00000 1874.00000
3398.00000 1714.00000
3390.00000 2049.00000
3485.00000 1888.00000
3358.00000 2206.00000
3381.00000 1570.00000
IMAGE=M. molossus\Femeas\MZUSP_16839 _MmF_CA.JPG
ID=44
SCALE=0.001387
LM=18
2210.00000 2200.00000
2240.00000 2292.00000
2252.00000 2109.00000
2635.00000 2284.00000
2635.00000 2218.00000
2635.00000 2142.00000
2680.00000 2336.00000
2677.00000 2094.00000
2914.00000 2343.00000
2917.00000 2103.00000
2980.00000 2573.00000
3007.00000 1869.00000
3176.00000 2232.00000
3330.00000 2082.00000
3316.00000 2399.00000
3405.00000 2237.00000
3283.00000 2540.00000
3312.00000 1942.00000
IMAGE=M. molossus\Femeas\MZUSP_16840 _MmF_CA.JPG
ID=45
SCALE=0.001453
LM=18
2537.00000 2107.00000
2575.00000 2188.00000
2574.00000 2030.00000
2929.00000 2162.00000
2932.00000 2098.00000
2930.00000 2028.00000
2988.00000 2198.00000
2977.00000 1987.00000
3173.00000 2198.00000
3166.00000 1979.00000
3265.00000 2401.00000
3236.00000 1765.00000
3415.00000 2076.00000
3536.00000 1932.00000
3548.00000 2215.00000
3616.00000 2074.00000
3537.00000 2342.00000
3511.00000 1809.00000
IMAGE=M. molossus\Femeas\MZUSP_16842 _MmF_CA.JPG
ID=46
SCALE=0.001541
LM=18
2425.00000 2011.00000
2469.00000 2095.00000
2474.00000 1929.00000
2828.00000 2076.00000
2831.00000 2008.00000
2828.00000 1930.00000
2885.00000 2111.00000
2875.00000 1894.00000
3090.00000 2118.00000
3086.00000 1886.00000
3178.00000 2331.00000
3166.00000 1668.00000
3353.00000 1990.00000
3489.00000 1832.00000
3479.00000 2140.00000
3554.00000 1998.00000
3479.00000 2290.00000
3445.00000 1691.00000
IMAGE=M. molossus\Femeas\MZUSP_16843 _MmF_CA.JPG
ID=47
SCALE=0.001471
LM=18
2298.00000 2014.00000
2333.00000 2102.00000
2332.00000 1924.00000
2719.00000 2077.00000
2713.00000 1999.00000
2715.00000 1929.00000
2773.00000 2117.00000
2757.00000 1880.00000
3009.00000 2114.00000
2996.00000 1869.00000
3097.00000 2347.00000
3073.00000 1648.00000
3301.00000 1974.00000
3426.00000 1826.00000
3436.00000 2125.00000
3531.00000 1978.00000
3431.00000 2268.00000
3407.00000 1688.00000
IMAGE=M. molossus\Femeas\MZUSP_16844 _MmF_CA.JPG
ID=48
SCALE=0.001414
LM=18
2210.00000 2315.00000
2243.00000 2404.00000
2237.00000 2240.00000
2630.00000 2404.00000
2627.00000 2337.00000
2633.00000 2265.00000
2678.00000 2446.00000
2677.00000 2218.00000
2879.00000 2454.00000
2883.00000 2226.00000
2980.00000 2696.00000
2971.00000 1968.00000
3145.00000 2356.00000
3310.00000 2191.00000
3293.00000 2514.00000
3411.00000 2354.00000
3289.00000 2633.00000
3307.00000 2054.00000
IMAGE=M. molossus\Femeas\MZUSP_16845 _MmF_CA.JPG
ID=49
SCALE=0.001403
LM=18
2290.00000 1916.00000
2318.00000 2014.00000
2330.00000 1841.00000
2691.00000 1994.00000
2692.00000 1926.00000
2702.00000 1858.00000
2748.00000 2039.00000
2752.00000 1812.00000
2981.00000 2044.00000
2981.00000 1809.00000
3045.00000 2266.00000
3046.00000 1592.00000
3245.00000 1918.00000
3382.00000 1769.00000
3385.00000 2090.00000
3487.00000 1927.00000
3363.00000 2229.00000
3364.00000 1639.00000
IMAGE=M. molossus\Femeas\MZUSP_16852 _MmF_CA.JPG
ID=50
SCALE=0.001431
LM=18
2290.00000 1991.00000
2332.00000 2094.00000
2326.00000 1892.00000
2721.00000 2065.00000
2717.00000 1990.00000
2713.00000 1913.00000
2782.00000 2112.00000
2770.00000 1859.00000
3027.00000 2120.00000
3022.00000 1851.00000
3125.00000 2365.00000
3110.00000 1592.00000
3332.00000 1979.00000
3485.00000 1800.00000
3478.00000 2136.00000
3574.00000 1975.00000
3453.00000 2283.00000
3448.00000 1655.00000
IMAGE=M. molossus\Femeas\MZUSP_16853 _MmF_CA.JPG
ID=51
SCALE=0.001372
LM=18
2309.00000 2054.00000
2345.00000 2162.00000
2341.00000 1952.00000
2741.00000 2118.00000
2735.00000 2046.00000
2735.00000 1970.00000
2803.00000 2166.00000
2785.00000 1917.00000
3027.00000 2174.00000
3030.00000 1897.00000
3133.00000 2419.00000
3097.00000 1636.00000
3313.00000 2021.00000
3467.00000 1836.00000
3482.00000 2197.00000
3592.00000 2024.00000
3467.00000 2339.00000
3433.00000 1684.00000
IMAGE=M. molossus\Femeas\MZUSP_16863 _MmF_CA.JPG
ID=52
SCALE=0.001309
LM=18
2241.00000 2082.00000
2287.00000 2180.00000
2285.00000 1981.00000
2652.00000 2151.00000
2641.00000 2072.00000
2653.00000 2005.00000
2701.00000 2204.00000
2693.00000 1961.00000
2919.00000 2207.00000
2915.00000 1950.00000
3023.00000 2451.00000
2999.00000 1693.00000
3207.00000 2070.00000
3356.00000 1897.00000
3364.00000 2241.00000
3454.00000 2071.00000
3353.00000 2370.00000
3330.00000 1760.00000
IMAGE=M. molossus\Femeas\MZUSP_16864 _MmF_CA.JPG
ID=53
SCALE=0.001361
LM=18
2287.00000 1988.00000
2329.00000 2090.00000
2322.00000 1893.00000
2695.00000 2070.00000
2692.00000 1996.00000
2697.00000 1924.00000
2731.00000 2117.00000
2732.00000 1880.00000
2938.00000 2131.00000
2944.00000 1871.00000
3030.00000 2364.00000
3039.00000 1640.00000
3214.00000 2011.00000
3358.00000 1842.00000
3359.00000 2184.00000
3461.00000 2009.00000
3346.00000 2315.00000
3359.00000 1716.00000
IMAGE=M. molossus\Femeas\MZUSP_16865 _MmF_CA.JPG
ID=54
SCALE=0.001389
LM=18
2171.00000 2028.00000
2206.00000 2120.00000
2214.00000 1934.00000
2624.00000 2112.00000
2619.00000 2034.00000
2625.00000 1955.00000
2676.00000 2151.00000
2678.00000 1911.00000
2938.00000 2166.00000
2930.00000 1911.00000
3018.00000 2417.00000
3023.00000 1661.00000
3222.00000 2033.00000
3382.00000 1861.00000
3390.00000 2223.00000
3480.00000 2045.00000
3368.00000 2360.00000
3363.00000 1737.00000
IMAGE=M. molossus\Femeas\MZUSP_19883 _MmF_AM.JPG
ID=55
SCALE=0.001385
LM=18
2347.00000 1985.00000
2378.00000 2097.00000
2385.00000 1887.00000
2784.00000 2082.00000
2782.00000 1996.00000
2777.00000 1917.00000
2838.00000 2128.00000
2821.00000 1876.00000
3046.00000 2147.00000
3048.00000 1874.00000
3136.00000 2394.00000
3137.00000 1601.00000
3305.00000 2019.00000
3485.00000 1847.00000
3472.00000 2197.00000
3576.00000 2020.00000
3441.00000 2355.00000
3470.00000 1686.00000
IMAGE=M. molossus\Femeas\MZUSP_21093 _MmF_MA.JPG
ID=56
SCALE=0.001364
LM=18
2393.00000 2292.00000
2433.00000 2388.00000
2435.00000 2201.00000
2839.00000 2368.00000
2834.00000 2292.00000
2843.00000 2220.00000
2891.00000 2409.00000
2889.00000 2177.00000
3121.00000 2422.00000
3126.00000 2171.00000
3213.00000 2661.00000
3218.00000 1929.00000
3385.00000 2309.00000
3546.00000 2145.00000
3535.00000 2469.00000
3637.00000 2309.00000
3525.00000 2602.00000
3518.00000 1985.00000
IMAGE=M. molossus\Femeas\MZUSP_23804 _MmF_AM.JPG
ID=57
SCALE=0.001430
LM=18
2136.00000 2033.00000
2163.00000 2131.00000
2175.00000 1936.00000
2579.00000 2131.00000
2587.00000 2050.00000
2585.00000 1967.00000
2621.00000 2173.00000
2623.00000 1920.00000
2859.00000 2191.00000
2862.00000 1935.00000
2938.00000 2417.00000
2960.00000 1703.00000
3143.00000 2070.00000
3306.00000 1903.00000
3277.00000 2246.00000
3402.00000 2085.00000
3255.00000 2389.00000
3292.00000 1782.00000
IMAGE=M. molossus\Femeas\MZUSP_26807 _MmF_CA.JPG
ID=58
SCALE=0.001396
LM=18
1916.00000 2043.00000
1953.00000 2140.00000
1959.00000 1942.00000
2384.00000 2123.00000
2382.00000 2043.00000
2388.00000 1959.00000
2438.00000 2169.00000
2441.00000 1917.00000
2684.00000 2176.00000
2673.00000 1913.00000
2771.00000 2440.00000
2791.00000 1656.00000
2984.00000 2048.00000
3155.00000 1872.00000
3150.00000 2220.00000
3271.00000 2049.00000
3116.00000 2400.00000
3120.00000 1702.00000
IMAGE=M. molossus\Femeas\MZUSP_27894 _MmF_AM.JPG
ID=59
SCALE=0.001308
LM=18
1869.00000 2059.00000
1909.00000 2163.00000
1912.00000 1955.00000
2343.00000 2149.00000
2348.00000 2065.00000
2343.00000 1991.00000
2393.00000 2194.00000
2401.00000 1944.00000
2663.00000 2211.00000
2663.00000 1936.00000
2727.00000 2474.00000
2745.00000 1674.00000
2955.00000 2073.00000
3117.00000 1887.00000
3117.00000 2268.00000
3242.00000 2083.00000
3076.00000 2445.00000
3088.00000 1726.00000
IMAGE=M. molossus\Femeas\MZUSP_27895 _MmF_AM.JPG
ID=60
SCALE=0.001358
LM=18
2058.00000 2031.00000
2108.00000 2126.00000
2108.00000 1934.00000
2540.00000 2109.00000
2538.00000 2028.00000
2539.00000 1947.00000
2582.00000 2152.00000
2584.00000 1900.00000
2856.00000 2157.00000
2855.00000 1876.00000
2920.00000 2401.00000
2921.00000 1642.00000
3136.00000 2004.00000
3286.00000 1834.00000
3288.00000 2182.00000
3402.00000 2009.00000
3279.00000 2337.00000
3273.00000 1701.00000
IMAGE=M. molossus\Femeas\MZUSP_27896 _MmF_AM.JPG
ID=61
SCALE=0.001346
LM=18
2021.00000 2049.00000
2061.00000 2152.00000
2068.00000 1951.00000
2496.00000 2130.00000
2488.00000 2061.00000
2496.00000 1978.00000
2539.00000 2181.00000
2541.00000 1936.00000
2803.00000 2210.00000
2810.00000 1930.00000
2878.00000 2465.00000
2902.00000 1682.00000
3103.00000 2084.00000
3258.00000 1900.00000
3252.00000 2278.00000
3357.00000 2080.00000
3223.00000 2426.00000
3237.00000 1738.00000
IMAGE=M. molossus\Femeas\MZUSP_27900 _MmF_AM.JPG
ID=62
SCALE=0.001372
LM=18
2094.00000 2060.00000
2127.00000 2173.00000
2126.00000 1954.00000
2526.00000 2153.00000
2522.00000 2066.00000
2527.00000 1976.00000
2583.00000 2195.00000
2585.00000 1928.00000
2838.00000 2196.00000
2845.00000 1935.00000
2963.00000 2469.00000
2938.00000 1653.00000
3174.00000 2051.00000
3301.00000 1874.00000
3304.00000 2231.00000
3376.00000 2052.00000
3289.00000 2385.00000
3287.00000 1742.00000
IMAGE=M. molossus\Femeas\MZUSP_31591 _MmF_MA.JPG
ID=63
SCALE=0.001354
LM=18
2131.00000 2038.00000
2169.00000 2152.00000
2167.00000 1922.00000
2581.00000 2104.00000
2580.00000 2036.00000
2581.00000 1954.00000
2633.00000 2153.00000
2619.00000 1908.00000
2852.00000 2149.00000
2858.00000 1908.00000
2943.00000 2425.00000
2961.00000 1622.00000
3143.00000 2022.00000
3300.00000 1845.00000
3307.00000 2197.00000
3399.00000 2023.00000
3300.00000 2341.00000
3280.00000 1698.00000
IMAGE=M. molossus\Femeas\MZUSP_31593 _MmF_MA.JPG
ID=64
SCALE=0.001411
LM=18
2056.00000 2121.00000
2101.00000 2225.00000
2094.00000 2015.00000
2517.00000 2188.00000
2513.00000 2108.00000
2513.00000 2019.00000
2564.00000 2238.00000
2556.00000 1971.00000
2814.00000 2232.00000
2806.00000 1959.00000
2937.00000 2491.00000
2901.00000 1685.00000
3094.00000 2082.00000
3256.00000 1885.00000
3280.00000 2251.00000
3387.00000 2078.00000
3269.00000 2392.00000
3237.00000 1753.00000
IMAGE=M. molossus\Femeas\MZUSP_31848 _MmF_MA.JPG
ID=65
SCALE=0.001368
LM=18
2235.00000 2112.00000
2281.00000 2201.00000
2282.00000 2010.00000
2699.00000 2185.00000
2698.00000 2114.00000
2703.00000 2028.00000
2750.00000 2228.00000
2761.00000 1984.00000
2989.00000 2228.00000
2985.00000 1999.00000
3060.00000 2449.00000
3047.00000 1735.00000
3247.00000 2074.00000
3388.00000 1903.00000
3405.00000 2236.00000
3490.00000 2082.00000
3383.00000 2396.00000
3377.00000 1779.00000
IMAGE=M. molossus\Femeas\MZUSP_371 _MmF_AM.JPG
ID=66
SCALE=0.001506
LM=18
2125.00000 2075.00000
2191.00000 2181.00000
2193.00000 1979.00000
2632.00000 2171.00000
2629.00000 2086.00000
2639.00000 1996.00000
2686.00000 2219.00000
2693.00000 1951.00000
2957.00000 2215.00000
2949.00000 1962.00000
3037.00000 2485.00000
3031.00000 1701.00000
3232.00000 2075.00000
3412.00000 1912.00000
3411.00000 2275.00000
3501.00000 2088.00000
3401.00000 2425.00000
3401.00000 1767.00000
IMAGE=M. molossus\Femeas\MZUSP_386 _MmF_MA.JPG
ID=67
SCALE=0.001445
LM=18
2324.00000 1854.00000
2352.00000 1939.00000
2367.00000 1765.00000
2742.00000 1938.00000
2741.00000 1878.00000
2747.00000 1820.00000
2786.00000 1982.00000
2795.00000 1784.00000
2997.00000 1996.00000
3002.00000 1779.00000
3080.00000 2235.00000
3116.00000 1570.00000
3259.00000 1901.00000
3405.00000 1753.00000
3404.00000 2070.00000
3490.00000 1931.00000
3387.00000 2188.00000
3395.00000 1657.00000
IMAGE=M. molossus\Femeas\MZUSP_4089 _MmF_CA.JPG
ID=68
SCALE=0.001538
LM=18
2283.00000 2015.00000
2336.00000 2113.00000
2330.00000 1910.00000
2758.00000 2080.00000
2756.00000 2007.00000
2752.00000 1926.00000
2806.00000 2121.00000
2798.00000 1883.00000
3046.00000 2116.00000
3041.00000 1871.00000
3138.00000 2374.00000
3119.00000 1613.00000
3347.00000 1984.00000
3477.00000 1807.00000
3488.00000 2151.00000
3577.00000 1979.00000
3460.00000 2304.00000
3458.00000 1686.00000
IMAGE=M. molossus\Femeas\MZUSP_4386 _MmF_AM.JPG
ID=69
SCALE=0.001427
LM=18
2153.00000 2152.00000
2202.00000 2251.00000
2195.00000 2048.00000
2621.00000 2219.00000
2618.00000 2140.00000
2618.00000 2065.00000
2662.00000 2271.00000
2660.00000 2016.00000
2907.00000 2257.00000
2921.00000 2018.00000
3007.00000 2507.00000
3002.00000 1763.00000
3212.00000 2136.00000
3367.00000 1962.00000
3364.00000 2305.00000
3466.00000 2140.00000
3345.00000 2434.00000
3337.00000 1817.00000
IMAGE=M. molossus\Femeas\MZUSP_4387 _MmF_AM.JPG
ID=70
SCALE=0.001422
LM=18
2302.00000 1938.00000
2340.00000 2027.00000
2338.00000 1847.00000
2737.00000 2002.00000
2732.00000 1924.00000
2740.00000 1847.00000
2804.00000 2043.00000
2794.00000 1803.00000
3037.00000 2048.00000
3026.00000 1799.00000
3139.00000 2287.00000
3107.00000 1548.00000
3321.00000 1915.00000
3449.00000 1739.00000
3458.00000 2084.00000
3549.00000 1920.00000
3444.00000 2241.00000
3446.00000 1610.00000
IMAGE=M. molossus\Femeas\MZUSP_4407 _MmF_AM.JPG
ID=71
SCALE=0.001439
LM=18
2414.00000 1992.00000
2467.00000 2083.00000
2462.00000 1906.00000
2853.00000 2064.00000
2852.00000 1987.00000
2853.00000 1922.00000
2911.00000 2110.00000
2912.00000 1877.00000
3140.00000 2109.00000
3148.00000 1874.00000
3230.00000 2332.00000
3231.00000 1640.00000
3428.00000 1986.00000
3558.00000 1825.00000
3560.00000 2156.00000
3651.00000 2002.00000
3545.00000 2271.00000
3546.00000 1701.00000
IMAGE=M. molossus\Femeas\MZUSP_4423 _MmF_AM.JPG
ID=72
SCALE=0.001441
LM=18
2360.00000 2003.00000
2407.00000 2104.00000
2403.00000 1902.00000
2800.00000 2075.00000
2798.00000 2001.00000
2798.00000 1924.00000
2843.00000 2124.00000
2838.00000 1881.00000
3078.00000 2117.00000
3079.00000 1879.00000
3156.00000 2352.00000
3167.00000 1632.00000
3369.00000 2000.00000
3513.00000 1838.00000
3500.00000 2172.00000
3605.00000 2008.00000
3478.00000 2300.00000
3486.00000 1680.00000
IMAGE=M. molossus\Femeas\MZUSP_4431 _MmF_AM.JPG
ID=73
SCALE=0.001453
LM=18
2277.00000 2255.00000
2327.00000 2338.00000
2316.00000 2160.00000
2713.00000 2308.00000
2711.00000 2235.00000
2710.00000 2164.00000
2764.00000 2348.00000
2753.00000 2116.00000
2995.00000 2329.00000
2978.00000 2103.00000
3104.00000 2569.00000
3079.00000 1854.00000
3247.00000 2183.00000
3411.00000 2024.00000
3415.00000 2356.00000
3508.00000 2201.00000
3397.00000 2515.00000
3357.00000 1877.00000
IMAGE=M. molossus\Femeas\MZUSP_4433 _MmF_AM.JPG
ID=74
SCALE=0.001490
LM=18
2281.00000 2067.00000
2330.00000 2165.00000
2311.00000 1956.00000
2716.00000 2119.00000
2714.00000 2048.00000
2724.00000 1979.00000
2772.00000 2164.00000
2764.00000 1927.00000
3015.00000 2156.00000
2998.00000 1910.00000
3108.00000 2393.00000
3071.00000 1674.00000
3275.00000 2023.00000
3405.00000 1838.00000
3426.00000 2179.00000
3504.00000 2015.00000
3421.00000 2324.00000
3383.00000 1719.00000
IMAGE=M. molossus\Femeas\MZUSP_4461 _MmF_AM.JPG
ID=75
SCALE=0.001449
LM=18
2282.00000 2066.00000
2330.00000 2145.00000
2323.00000 1999.00000
2625.00000 2136.00000
2626.00000 2077.00000
2623.00000 2016.00000
2680.00000 2173.00000
2666.00000 1982.00000
2833.00000 2164.00000
2829.00000 1984.00000
2910.00000 2344.00000
2910.00000 1803.00000
3062.00000 2090.00000
3172.00000 1962.00000
3168.00000 2215.00000
3231.00000 2092.00000
3144.00000 2293.00000
3148.00000 1854.00000
IMAGE=M. molossus\Femeas\PUC2265_MmF_MA.JPG
ID=76
SCALE=0.001971
LM=18
2524.00000 1934.00000
2561.00000 2047.00000
2567.00000 1821.00000
2970.00000 2032.00000
2962.00000 1948.00000
2965.00000 1869.00000
3018.00000 2074.00000
3019.00000 1819.00000
3252.00000 2084.00000
3269.00000 1823.00000
3356.00000 2340.00000
3372.00000 1573.00000
3564.00000 1950.00000
3705.00000 1787.00000
3695.00000 2121.00000
3781.00000 1966.00000
3659.00000 2294.00000
3682.00000 1636.00000
IMAGE=M. molossus\Femeas\RRM109_MmF_AM.JPG
ID=77
SCALE=0.001361
LM=18
2193.00000 1809.00000
2233.00000 1908.00000
2235.00000 1719.00000
2621.00000 1898.00000
2616.00000 1821.00000
2619.00000 1743.00000
2670.00000 1938.00000
2668.00000 1704.00000
2886.00000 1944.00000
2899.00000 1696.00000
2985.00000 2177.00000
2999.00000 1473.00000
3162.00000 1823.00000
3321.00000 1648.00000
3325.00000 1994.00000
3417.00000 1815.00000
3339.00000 2125.00000
3313.00000 1536.00000
IMAGE=M. molossus\Femeas\RRM116_MmF_AM.JPG
ID=79
SCALE=0.001475
LM=18
2362.00000 2046.00000
2395.00000 2140.00000
2395.00000 1951.00000
2792.00000 2121.00000
2793.00000 2050.00000
2793.00000 1978.00000
2854.00000 2164.00000
2854.00000 1936.00000
3095.00000 2167.00000
3091.00000 1930.00000
3182.00000 2417.00000
3192.00000 1685.00000
3389.00000 2048.00000
3526.00000 1881.00000
3526.00000 2231.00000
3626.00000 2062.00000
3498.00000 2377.00000
3502.00000 1761.00000
IMAGE=M. molossus\Femeas\RRM32_MmF_AM.JPG
ID=80
SCALE=0.001385
LM=18
2319.00000 2042.00000
2360.00000 2139.00000
2355.00000 1935.00000
2774.00000 2113.00000
2768.00000 2027.00000
2768.00000 1958.00000
2825.00000 2156.00000
2808.00000 1911.00000
3060.00000 2157.00000
3035.00000 1906.00000
3159.00000 2398.00000
3147.00000 1653.00000
3337.00000 2019.00000
3480.00000 1834.00000
3489.00000 2187.00000
3585.00000 2028.00000
3453.00000 2345.00000
3456.00000 1701.00000
IMAGE=M. molossus\Femeas\RRM43_MmF_AM.JPG
ID=81
SCALE=0.001420
LM=18
2423.00000 1459.00000
2456.00000 1525.00000
2463.00000 1388.00000
2760.00000 1533.00000
2753.00000 1480.00000
2761.00000 1421.00000
2796.00000 1572.00000
2804.00000 1372.00000
2958.00000 1576.00000
2962.00000 1400.00000
3034.00000 1750.00000
3046.00000 1220.00000
3187.00000 1489.00000
3303.00000 1375.00000
3289.00000 1629.00000
3368.00000 1500.00000
3261.00000 1731.00000
3292.00000 1268.00000
IMAGE=M. molossus\Femeas\UFPB 1642_MmF_MA.JPG
ID=82
SCALE=0.001941
LM=18
2261.00000 1349.00000
2304.00000 1415.00000
2296.00000 1278.00000
2605.00000 1405.00000
2609.00000 1343.00000
2605.00000 1286.00000
2650.00000 1441.00000
2644.00000 1253.00000
2822.00000 1444.00000
2818.00000 1242.00000
2903.00000 1620.00000
2890.00000 1065.00000
3054.00000 1344.00000
3147.00000 1207.00000
3148.00000 1473.00000
3228.00000 1343.00000
3139.00000 1584.00000
3131.00000 1091.00000
IMAGE=M. molossus\Femeas\UFPB 1648_MmF_MA.JPG
ID=83
SCALE=0.001951
LM=18
2342.00000 1483.00000
2368.00000 1550.00000
2367.00000 1415.00000
2678.00000 1503.00000
2678.00000 1451.00000
2677.00000 1396.00000
2728.00000 1533.00000
2716.00000 1360.00000
2887.00000 1532.00000
2878.00000 1359.00000
2969.00000 1689.00000
2925.00000 1155.00000
3084.00000 1412.00000
3183.00000 1275.00000
3196.00000 1527.00000
3281.00000 1404.00000
3203.00000 1629.00000
3202.00000 1202.00000
IMAGE=M. molossus\Femeas\UFPB 1653_MmF_MA.JPG
ID=85
SCALE=0.001966
LM=18
2407.00000 1578.00000
2444.00000 1653.00000
2439.00000 1503.00000
2758.00000 1630.00000
2760.00000 1573.00000
2764.00000 1523.00000
2807.00000 1666.00000
2802.00000 1476.00000
2992.00000 1664.00000
2985.00000 1476.00000
3058.00000 1835.00000
3067.00000 1300.00000
3207.00000 1565.00000
3317.00000 1443.00000
3315.00000 1697.00000
3391.00000 1561.00000
3311.00000 1803.00000
3316.00000 1324.00000
IMAGE=M. molossus\Femeas\UFPB 1654_MmF_MA.JPG
ID=86
SCALE=0.001937
LM=18
2352.00000 1564.00000
2390.00000 1636.00000
2378.00000 1500.00000
2692.00000 1603.00000
2694.00000 1549.00000
2693.00000 1491.00000
2739.00000 1643.00000
2730.00000 1455.00000
2902.00000 1637.00000
2903.00000 1449.00000
2987.00000 1809.00000
2957.00000 1258.00000
3098.00000 1527.00000
3216.00000 1400.00000
3208.00000 1646.00000
3299.00000 1521.00000
3208.00000 1747.00000
3180.00000 1298.00000
IMAGE=M. molossus\Femeas\UFPB 1656_MmF_MA.JPG
ID=87
SCALE=0.001964
LM=18
2380.00000 1448.00000
2414.00000 1517.00000
2415.00000 1381.00000
2701.00000 1508.00000
2705.00000 1451.00000
2702.00000 1392.00000
2749.00000 1540.00000
2748.00000 1357.00000
2893.00000 1534.00000
2893.00000 1355.00000
2967.00000 1709.00000
2965.00000 1180.00000
3094.00000 1431.00000
3199.00000 1310.00000
3216.00000 1557.00000
3305.00000 1436.00000
3203.00000 1668.00000
3206.00000 1222.00000
IMAGE=M. molossus\Femeas\UFPB 1657_MmF_MA.JPG
ID=88
SCALE=0.001956
LM=18
2451.00000 1427.00000
2500.00000 1496.00000
2480.00000 1357.00000
2781.00000 1464.00000
2774.00000 1407.00000
2778.00000 1345.00000
2829.00000 1495.00000
2816.00000 1307.00000
2997.00000 1488.00000
2990.00000 1296.00000
3070.00000 1657.00000
3039.00000 1117.00000
3216.00000 1379.00000
3317.00000 1248.00000
3319.00000 1497.00000
3379.00000 1379.00000
3315.00000 1604.00000
3295.00000 1145.00000
IMAGE=M. molossus\Femeas\UFPB 4114_MmF_MA.JPG
ID=89
SCALE=0.001960
LM=18
2790.00000 2085.00000
2818.00000 2137.00000
2820.00000 2035.00000
3041.00000 2120.00000
3039.00000 2081.00000
3041.00000 2043.00000
3076.00000 2147.00000
3070.00000 2007.00000
3199.00000 2138.00000
3188.00000 2012.00000
3252.00000 2266.00000
3227.00000 1873.00000
3366.00000 2058.00000
3423.00000 1959.00000
3423.00000 2153.00000
3465.00000 2055.00000
3418.00000 2239.00000
3408.00000 1895.00000
IMAGE=M. molossus\Femeas\UFPE 1367_MmF_MA.tif
ID=90
SCALE=0.002687
LM=18
2784.00000 1993.00000
2805.00000 2034.00000
2805.00000 1939.00000
3026.00000 2023.00000
3025.00000 1988.00000
3023.00000 1951.00000
3052.00000 2046.00000
3045.00000 1922.00000
3166.00000 2049.00000
3164.00000 1920.00000
3212.00000 2173.00000
3209.00000 1800.00000
3313.00000 1983.00000
3380.00000 1894.00000
3384.00000 2066.00000
3416.00000 1985.00000
3366.00000 2145.00000
3363.00000 1834.00000
IMAGE=M. molossus\Femeas\UFPE 1915_MmF_CA.tif
ID=91
SCALE=0.002754
LM=18
2444.00000 2043.00000
2500.00000 2175.00000
2495.00000 1944.00000
2927.00000 2104.00000
2918.00000 2028.00000
2921.00000 1958.00000
2973.00000 2151.00000
2960.00000 1907.00000
3220.00000 2152.00000
3216.00000 1890.00000
3323.00000 2388.00000
3297.00000 1641.00000
3534.00000 2006.00000
3663.00000 1834.00000
3671.00000 2164.00000
3750.00000 2014.00000
3637.00000 2329.00000
3614.00000 1686.00000
IMAGE=M. molossus\Femeas\UFPE 2174_MmF_MA.tif
ID=92
SCALE=0.001410
LM=18
2812.00000 2109.00000
2837.00000 2161.00000
2836.00000 2056.00000
3058.00000 2143.00000
3059.00000 2107.00000
3057.00000 2066.00000
3091.00000 2169.00000
3080.00000 2032.00000
3210.00000 2163.00000
3204.00000 2030.00000
3265.00000 2292.00000
3252.00000 1905.00000
3376.00000 2094.00000
3444.00000 1998.00000
3458.00000 2177.00000
3490.00000 2090.00000
3437.00000 2255.00000
3425.00000 1930.00000
IMAGE=M. molossus\Femeas\UFPE 3068_MmF_CA.tif
ID=93
SCALE=0.002732
LM=18
2751.00000 2063.00000
2778.00000 2118.00000
2781.00000 2013.00000
3007.00000 2094.00000
3004.00000 2057.00000
3004.00000 2015.00000
3033.00000 2122.00000
3026.00000 1987.00000
3168.00000 2124.00000
3159.00000 1976.00000
3217.00000 2244.00000
3193.00000 1854.00000
3336.00000 2039.00000
3403.00000 1948.00000
3409.00000 2122.00000
3438.00000 2040.00000
3390.00000 2210.00000
3378.00000 1881.00000
IMAGE=M. molossus\Femeas\UFPE 3071_MmF_CA.tif
ID=94
SCALE=0.002709
LM=18
2810.00000 2004.00000
2838.00000 2059.00000
2833.00000 1962.00000
3052.00000 2040.00000
3051.00000 2002.00000
3052.00000 1961.00000
3082.00000 2066.00000
3074.00000 1928.00000
3200.00000 2057.00000
3194.00000 1931.00000
3247.00000 2185.00000
3233.00000 1802.00000
3354.00000 1983.00000
3420.00000 1897.00000
3433.00000 2070.00000
3465.00000 1984.00000
3411.00000 2151.00000
3405.00000 1829.00000
IMAGE=M. molossus\Femeas\UFPE 3075_MmF_CA.tif
ID=95
SCALE=0.002731
LM=18
2728.00000 2058.00000
2750.00000 2110.00000
2750.00000 1996.00000
2981.00000 2093.00000
2981.00000 2052.00000
2978.00000 2011.00000
3015.00000 2122.00000
3009.00000 1981.00000
3146.00000 2115.00000
3146.00000 1977.00000
3198.00000 2246.00000
3184.00000 1855.00000
3318.00000 2044.00000
3387.00000 1948.00000
3394.00000 2134.00000
3428.00000 2048.00000
3369.00000 2220.00000
3371.00000 1886.00000
IMAGE=M. molossus\Femeas\UFPE 3076_MmF_CA.tif
ID=96
SCALE=0.002679
LM=18
2866.00000 1972.00000
2917.00000 2080.00000
2912.00000 1867.00000
3328.00000 2042.00000
3329.00000 1962.00000
3324.00000 1882.00000
3373.00000 2083.00000
3372.00000 1832.00000
3616.00000 2088.00000
3611.00000 1815.00000
3720.00000 2335.00000
3698.00000 1578.00000
3939.00000 1939.00000
4065.00000 1779.00000
4075.00000 2097.00000
4135.00000 1941.00000
4042.00000 2261.00000
4032.00000 1639.00000
IMAGE=M. molossus\Femeas\UFPE 3118_MmF_CA.tif
ID=97
SCALE=0.001346
LM=18
2636.00000 1966.00000
2674.00000 2071.00000
2685.00000 1867.00000
3097.00000 2061.00000
3100.00000 1988.00000
3102.00000 1918.00000
3141.00000 2115.00000
3148.00000 1869.00000
3413.00000 2137.00000
3426.00000 1881.00000
3482.00000 2397.00000
3529.00000 1626.00000
3737.00000 2023.00000
3868.00000 1876.00000
3855.00000 2195.00000
3946.00000 2038.00000
3824.00000 2338.00000
3855.00000 1718.00000
IMAGE=M. molossus\Femeas\UFPE 3119_MmF_CA.tif
ID=98
SCALE=0.001345
LM=18
2686.00000 2055.00000
2743.00000 2164.00000
2738.00000 1951.00000
3178.00000 2137.00000
3176.00000 2057.00000
3176.00000 1970.00000
3219.00000 2174.00000
3214.00000 1923.00000
3470.00000 2190.00000
3467.00000 1916.00000
3569.00000 2424.00000
3560.00000 1654.00000
3788.00000 2039.00000
3916.00000 1877.00000
3917.00000 2205.00000
3996.00000 2052.00000
3877.00000 2382.00000
3866.00000 1689.00000
IMAGE=M. molossus\Femeas\UFPE 3120_MmF_CA.tif
ID=99
SCALE=0.001336
LM=18
2749.00000 2024.00000
2775.00000 2070.00000
2765.00000 1969.00000
3000.00000 2049.00000
3002.00000 2006.00000
2999.00000 1958.00000
3030.00000 2073.00000
3025.00000 1928.00000
3166.00000 2067.00000
3160.00000 1923.00000
3228.00000 2184.00000
3174.00000 1783.00000
3338.00000 1972.00000
3396.00000 1874.00000
3404.00000 2061.00000
3437.00000 1968.00000
3395.00000 2145.00000
3369.00000 1807.00000
IMAGE=M. molossus\Femeas\UFPE 599_MmF_MA.tif
ID=100
SCALE=0.002700
LM=18
2627.00000 1988.00000
2671.00000 2079.00000
2667.00000 1897.00000
3059.00000 2060.00000
3057.00000 1987.00000
3062.00000 1906.00000
3121.00000 2105.00000
3122.00000 1868.00000
3381.00000 2104.00000
3380.00000 1843.00000
3488.00000 2338.00000
3489.00000 1609.00000
3716.00000 1952.00000
3831.00000 1795.00000
3827.00000 2125.00000
3922.00000 1955.00000
3823.00000 2286.00000
3797.00000 1674.00000
IMAGE=M. molossus\Machos\CUMA 32 _MmM_CE.JPG
ID=0
SCALE=0.001420
LM=18
2718.00000 2037.00000
2767.00000 2131.00000
2756.00000 1936.00000
3188.00000 2093.00000
3181.00000 2019.00000
3188.00000 1945.00000
3236.00000 2139.00000
3237.00000 1893.00000
3491.00000 2129.00000
3496.00000 1881.00000
3583.00000 2368.00000
3551.00000 1636.00000
3778.00000 1981.00000
3917.00000 1805.00000
3925.00000 2149.00000
4035.00000 1988.00000
3927.00000 2320.00000
3912.00000 1682.00000
IMAGE=M. molossus\Machos\CUMA 53 _MmM_CE.JPG
ID=1
SCALE=0.001441
LM=18
2349.00000 1942.00000
2393.00000 2044.00000
2388.00000 1836.00000
2823.00000 2015.00000
2826.00000 1939.00000
2828.00000 1864.00000
2882.00000 2071.00000
2886.00000 1811.00000
3140.00000 2074.00000
3132.00000 1811.00000
3246.00000 2315.00000
3237.00000 1550.00000
3425.00000 1923.00000
3580.00000 1745.00000
3582.00000 2083.00000
3695.00000 1921.00000
3605.00000 2256.00000
3571.00000 1615.00000
IMAGE=M. molossus\Machos\CUMA 57 _MmM_CE.JPG
ID=2
SCALE=0.001406
LM=18
2686.00000 1995.00000
2737.00000 2108.00000
2734.00000 1889.00000
3154.00000 2094.00000
3150.00000 2012.00000
3151.00000 1933.00000
3232.00000 2140.00000
3219.00000 1889.00000
3444.00000 2163.00000
3456.00000 1888.00000
3542.00000 2420.00000
3584.00000 1636.00000
3778.00000 2026.00000
3902.00000 1843.00000
3902.00000 2209.00000
4020.00000 2019.00000
3900.00000 2361.00000
3892.00000 1717.00000
IMAGE=M. molossus\Machos\CUMA 73 _MmM_CE.JPG
ID=3
SCALE=0.001416
LM=18
2065.00000 2063.00000
2111.00000 2161.00000
2111.00000 1964.00000
2532.00000 2152.00000
2532.00000 2068.00000
2537.00000 1972.00000
2592.00000 2191.00000
2608.00000 1927.00000
2841.00000 2203.00000
2843.00000 1931.00000
2943.00000 2458.00000
2965.00000 1692.00000
3118.00000 2081.00000
3284.00000 1899.00000
3273.00000 2265.00000
3393.00000 2079.00000
3268.00000 2418.00000
3276.00000 1755.00000
IMAGE=M. molossus\Machos\CUMA 75 _MmM_CE.JPG
ID=4
SCALE=0.001437
LM=18
2211.00000 2038.00000
2244.00000 2159.00000
2271.00000 1929.00000
2687.00000 2164.00000
2693.00000 2073.00000
2699.00000 2008.00000
2745.00000 2223.00000
2755.00000 1956.00000
2999.00000 2270.00000
3017.00000 1972.00000
3062.00000 2544.00000
3141.00000 1699.00000
3303.00000 2153.00000
3500.00000 1982.00000
3463.00000 2360.00000
3596.00000 2178.00000
3419.00000 2522.00000
3475.00000 1802.00000
IMAGE=M. molossus\Machos\DUZPCCMZ1216_MmM_MA.JPG
ID=5
SCALE=0.001253
LM=18
2072.00000 2139.00000
2144.00000 2265.00000
2128.00000 2013.00000
2620.00000 2207.00000
2614.00000 2111.00000
2618.00000 2027.00000
2674.00000 2272.00000
2662.00000 1963.00000
2964.00000 2265.00000
2942.00000 1953.00000
3071.00000 2543.00000
3043.00000 1657.00000
3287.00000 2096.00000
3476.00000 1896.00000
3451.00000 2282.00000
3554.00000 2106.00000
3434.00000 2450.00000
3440.00000 1713.00000
IMAGE=M. molossus\Machos\DUZPCCMZ2309_MmM_MA.JPG
ID=6
SCALE=0.001270
LM=18
2284.00000 1983.00000
2327.00000 2093.00000
2334.00000 1869.00000
2772.00000 2061.00000
2775.00000 1988.00000
2776.00000 1899.00000
2854.00000 2109.00000
2839.00000 1853.00000
3104.00000 2133.00000
3119.00000 1841.00000
3214.00000 2392.00000
3230.00000 1568.00000
3473.00000 1991.00000
3593.00000 1803.00000
3582.00000 2168.00000
3690.00000 1989.00000
3561.00000 2348.00000
3571.00000 1623.00000
IMAGE=M. molossus\Machos\MRR126 _MmM_AM.jpg
ID=9
SCALE=0.001375
LM=18
2355.00000 1982.00000
2387.00000 2082.00000
2391.00000 1893.00000
2846.00000 2055.00000
2845.00000 1991.00000
2848.00000 1910.00000
2904.00000 2112.00000
2917.00000 1860.00000
3137.00000 2127.00000
3132.00000 1859.00000
3229.00000 2386.00000
3248.00000 1616.00000
3451.00000 1997.00000
3593.00000 1809.00000
3593.00000 2174.00000
3712.00000 2000.00000
3566.00000 2364.00000
3579.00000 1653.00000
IMAGE=M. molossus\Machos\MRR23 _MmM_AM.JPG
ID=10
SCALE=0.001337
LM=18
2192.00000 2029.00000
2245.00000 2133.00000
2244.00000 1920.00000
2659.00000 2106.00000
2654.00000 2026.00000
2656.00000 1942.00000
2712.00000 2148.00000
2710.00000 1904.00000
2962.00000 2146.00000
2970.00000 1894.00000
3072.00000 2408.00000
3075.00000 1642.00000
3267.00000 2005.00000
3421.00000 1834.00000
3426.00000 2185.00000
3529.00000 2011.00000
3362.00000 2374.00000
3350.00000 1669.00000
IMAGE=M. molossus\Machos\MRR34 _MmM_AM.JPG
ID=11
SCALE=0.001439
LM=18
2140.00000 2004.00000
2188.00000 2117.00000
2186.00000 1884.00000
2633.00000 2068.00000
2629.00000 1989.00000
2631.00000 1907.00000
2703.00000 2112.00000
2693.00000 1859.00000
2949.00000 2113.00000
2951.00000 1847.00000
3088.00000 2374.00000
3080.00000 1563.00000
3267.00000 1979.00000
3426.00000 1802.00000
3409.00000 2153.00000
3514.00000 1991.00000
3437.00000 2300.00000
3405.00000 1629.00000
IMAGE=M. molossus\Machos\MRR39 _MmM_AM.jpg
ID=12
SCALE=0.001410
LM=18
2393.00000 2029.00000
2438.00000 2120.00000
2428.00000 1929.00000
2810.00000 2082.00000
2812.00000 2002.00000
2816.00000 1923.00000
2865.00000 2115.00000
2867.00000 1890.00000
3081.00000 2106.00000
3074.00000 1878.00000
3179.00000 2333.00000
3145.00000 1651.00000
3359.00000 1973.00000
3485.00000 1805.00000
3494.00000 2127.00000
3571.00000 1983.00000
3456.00000 2279.00000
3451.00000 1698.00000
IMAGE=M. molossus\Machos\MRR99 _MmM_AM.JPG
ID=13
SCALE=0.001490
LM=18
2036.00000 2032.00000
2080.00000 2144.00000
2090.00000 1912.00000
2509.00000 2115.00000
2504.00000 2032.00000
2513.00000 1944.00000
2563.00000 2175.00000
2563.00000 1891.00000
2816.00000 2184.00000
2825.00000 1891.00000
2926.00000 2461.00000
2937.00000 1622.00000
3110.00000 2030.00000
3286.00000 1855.00000
3276.00000 2207.00000
3397.00000 2036.00000
3249.00000 2418.00000
3261.00000 1686.00000
IMAGE=M. molossus\Machos\MZUSP_10268 _MmM_MA.JPG
ID=14
SCALE=0.001348
LM=18
2280.00000 2041.00000
2315.00000 2146.00000
2306.00000 1942.00000
2694.00000 2108.00000
2697.00000 2038.00000
2697.00000 1966.00000
2743.00000 2150.00000
2747.00000 1924.00000
2990.00000 2150.00000
2986.00000 1919.00000
3080.00000 2396.00000
3078.00000 1660.00000
3267.00000 2035.00000
3431.00000 1859.00000
3422.00000 2213.00000
3517.00000 2041.00000
3412.00000 2349.00000
3406.00000 1716.00000
IMAGE=M. molossus\Machos\MZUSP_16792 _MmM_CA.JPG
ID=15
SCALE=0.001449
LM=18
2245.00000 2041.00000
2270.00000 2149.00000
2267.00000 1945.00000
2649.00000 2118.00000
2652.00000 2046.00000
2655.00000 1970.00000
2709.00000 2157.00000
2703.00000 1932.00000
2921.00000 2174.00000
2923.00000 1925.00000
3011.00000 2389.00000
3009.00000 1698.00000
3178.00000 2057.00000
3342.00000 1879.00000
3333.00000 2216.00000
3476.00000 2045.00000
3325.00000 2345.00000
3328.00000 1745.00000
IMAGE=M. molossus\Machos\MZUSP_16796 _MmM_CA.JPG
ID=16
SCALE=0.001408
LM=18
2122.00000 2057.00000
2154.00000 2156.00000
2153.00000 1956.00000
2554.00000 2123.00000
2555.00000 2060.00000
2555.00000 1988.00000
2607.00000 2168.00000
2601.00000 1945.00000
2826.00000 2178.00000
2829.00000 1937.00000
2939.00000 2410.00000
2938.00000 1702.00000
3126.00000 2060.00000
3279.00000 1901.00000
3261.00000 2218.00000
3374.00000 2061.00000
3248.00000 2360.00000
3243.00000 1748.00000
IMAGE=M. molossus\Machos\MZUSP_16797 _MmM_CA.JPG
ID=17
SCALE=0.001453
LM=18
2169.00000 2023.00000
2192.00000 2112.00000
2204.00000 1923.00000
2596.00000 2101.00000
2596.00000 2019.00000
2601.00000 1942.00000
2651.00000 2147.00000
2654.00000 1897.00000
2888.00000 2155.00000
2889.00000 1900.00000
2998.00000 2405.00000
2995.00000 1641.00000
3201.00000 2030.00000
3353.00000 1855.00000
3328.00000 2200.00000
3447.00000 2036.00000
3324.00000 2357.00000
3334.00000 1702.00000
IMAGE=M. molossus\Machos\MZUSP_16798 _MmM_CA.JPG
ID=18
SCALE=0.001401
LM=18
2078.00000 1995.00000
2112.00000 2106.00000
2119.00000 1894.00000
2539.00000 2098.00000
2542.00000 2017.00000
2547.00000 1932.00000
2590.00000 2149.00000
2593.00000 1887.00000
2844.00000 2171.00000
2853.00000 1900.00000
2946.00000 2423.00000
2973.00000 1636.00000
3176.00000 2062.00000
3334.00000 1885.00000
3290.00000 2243.00000
3416.00000 2077.00000
3292.00000 2368.00000
3312.00000 1705.00000
IMAGE=M. molossus\Machos\MZUSP_16804 _MmM_CA.JPG
ID=19
SCALE=0.001360
LM=18
2224.00000 2000.00000
2264.00000 2093.00000
2270.00000 1916.00000
2639.00000 2080.00000
2636.00000 1998.00000
2639.00000 1922.00000
2697.00000 2120.00000
2690.00000 1881.00000
2910.00000 2123.00000
2914.00000 1881.00000
2992.00000 2351.00000
3002.00000 1654.00000
3178.00000 2010.00000
3320.00000 1856.00000
3317.00000 2169.00000
3435.00000 2014.00000
3296.00000 2301.00000
3306.00000 1704.00000
IMAGE=M. molossus\Machos\MZUSP_16805 _MmM_CA.JPG
ID=20
SCALE=0.001477
LM=18
2235.00000 2101.00000
2273.00000 2200.00000
2279.00000 2008.00000
2672.00000 2185.00000
2674.00000 2106.00000
2671.00000 2024.00000
2723.00000 2227.00000
2724.00000 1983.00000
2958.00000 2237.00000
2964.00000 1983.00000
3068.00000 2480.00000
3063.00000 1739.00000
3243.00000 2111.00000
3400.00000 1931.00000
3391.00000 2291.00000
3500.00000 2114.00000
3378.00000 2430.00000
3384.00000 1793.00000
IMAGE=M. molossus\Machos\MZUSP_16807 _MmM_CA.JPG
ID=21
SCALE=0.001422
LM=18
2189.00000 1997.00000
2227.00000 2087.00000
2227.00000 1896.00000
2630.00000 2057.00000
2629.00000 1978.00000
2633.00000 1901.00000
2687.00000 2093.00000
2687.00000 1853.00000
2937.00000 2089.00000
2935.00000 1837.00000
3025.00000 2346.00000
3008.00000 1598.00000
3224.00000 1950.00000
3374.00000 1764.00000
3378.00000 2123.00000
3491.00000 1950.00000
3390.00000 2273.00000
3368.00000 1658.00000
IMAGE=M. molossus\Machos\MZUSP_16809 _MmM_CA.JPG
ID=22
SCALE=0.001391
LM=18
2203.00000 1995.00000
2241.00000 2089.00000
2242.00000 1915.00000
2623.00000 2077.00000
2619.00000 2006.00000
2622.00000 1944.00000
2672.00000 2121.00000
2672.00000 1901.00000
2892.00000 2134.00000
2901.00000 1887.00000
2971.00000 2352.00000
2981.00000 1664.00000
3167.00000 2019.00000
3315.00000 1869.00000
3299.00000 2168.00000
3402.00000 2023.00000
3267.00000 2308.00000
3271.00000 1723.00000
IMAGE=M. molossus\Machos\MZUSP_16811 _MmM_CA.JPG
ID=23
SCALE=0.001462
LM=18
2287.00000 2082.00000
2342.00000 2197.00000
2324.00000 1972.00000
2733.00000 2149.00000
2734.00000 2074.00000
2735.00000 1998.00000
2790.00000 2194.00000
2778.00000 1953.00000
3030.00000 2199.00000
3025.00000 1940.00000
3131.00000 2437.00000
3113.00000 1698.00000
3317.00000 2060.00000
3475.00000 1879.00000
3453.00000 2232.00000
3569.00000 2055.00000
3470.00000 2379.00000
3444.00000 1734.00000
IMAGE=M. molossus\Machos\MZUSP_16812 _MmM_CA.JPG
ID=24
SCALE=0.001477
LM=18
2159.00000 2022.00000
2203.00000 2117.00000
2192.00000 1920.00000
2611.00000 2073.00000
2610.00000 2000.00000
2611.00000 1932.00000
2664.00000 2128.00000
2668.00000 1887.00000
2879.00000 2125.00000
2873.00000 1877.00000
2996.00000 2371.00000
2976.00000 1616.00000
3173.00000 1991.00000
3320.00000 1793.00000
3333.00000 2150.00000
3465.00000 2001.00000
3328.00000 2310.00000
3308.00000 1654.00000
IMAGE=M. molossus\Machos\MZUSP_16815 _MmM_CA.JPG
ID=25
SCALE=0.001397
LM=18
2063.00000 2022.00000
2113.00000 2128.00000
2099.00000 1922.00000
2517.00000 2098.00000
2511.00000 2013.00000
2517.00000 1937.00000
2560.00000 2143.00000
2557.00000 1891.00000
2826.00000 2152.00000
2816.00000 1881.00000
2927.00000 2398.00000
2911.00000 1616.00000
3110.00000 2024.00000
3289.00000 1827.00000
3257.00000 2210.00000
3406.00000 2027.00000
3257.00000 2344.00000
3243.00000 1666.00000
IMAGE=M. molossus\Machos\MZUSP_16817 _MmM_CA.JPG
ID=26
SCALE=0.001360
LM=18
2194.00000 2057.00000
2229.00000 2159.00000
2241.00000 1951.00000
2639.00000 2136.00000
2636.00000 2057.00000
2637.00000 1969.00000
2693.00000 2175.00000
2693.00000 1932.00000
2942.00000 2188.00000
2949.00000 1928.00000
3043.00000 2434.00000
3047.00000 1672.00000
3242.00000 2054.00000
3403.00000 1884.00000
3381.00000 2234.00000
3498.00000 2057.00000
3383.00000 2390.00000
3387.00000 1749.00000
IMAGE=M. molossus\Machos\MZUSP_16818 _MmM_CA.JPG
ID=27
SCALE=0.001426
LM=18
2167.00000 2128.00000
2213.00000 2224.00000
2207.00000 2029.00000
2626.00000 2199.00000
2624.00000 2125.00000
2629.00000 2054.00000
2684.00000 2244.00000
2683.00000 2008.00000
2913.00000 2251.00000
2902.00000 2005.00000
3030.00000 2500.00000
3034.00000 1756.00000
3238.00000 2139.00000
3397.00000 1969.00000
3375.00000 2297.00000
3487.00000 2152.00000
3346.00000 2458.00000
3353.00000 1784.00000
IMAGE=M. molossus\Machos\MZUSP_16821 _MmM_CA.JPG
ID=28
SCALE=0.001410
LM=18
2320.00000 2086.00000
2359.00000 2175.00000
2361.00000 1986.00000
2760.00000 2147.00000
2756.00000 2074.00000
2760.00000 2003.00000
2823.00000 2190.00000
2819.00000 1959.00000
3047.00000 2193.00000
3055.00000 1951.00000
3141.00000 2443.00000
3138.00000 1708.00000
3330.00000 2071.00000
3500.00000 1894.00000
3489.00000 2243.00000
3615.00000 2068.00000
3470.00000 2386.00000
3457.00000 1754.00000
IMAGE=M. molossus\Machos\MZUSP_16832 _MmM_CA.JPG
ID=29
SCALE=0.001397
LM=18
2252.00000 2067.00000
2304.00000 2174.00000
2317.00000 1967.00000
2690.00000 2168.00000
2693.00000 2084.00000
2702.00000 1997.00000
2750.00000 2212.00000
2759.00000 1954.00000
2959.00000 2218.00000
2971.00000 1957.00000
3072.00000 2468.00000
3096.00000 1727.00000
3284.00000 2087.00000
3448.00000 1926.00000
3438.00000 2279.00000
3539.00000 2099.00000
3394.00000 2431.00000
3410.00000 1773.00000
IMAGE=M. molossus\Machos\MZUSP_16833 _MmM_CA.JPG
ID=30
SCALE=0.001410
LM=18
2238.00000 2037.00000
2293.00000 2131.00000
2289.00000 1953.00000
2671.00000 2123.00000
2665.00000 2045.00000
2670.00000 1982.00000
2721.00000 2165.00000
2725.00000 1939.00000
2935.00000 2171.00000
2945.00000 1934.00000
3019.00000 2414.00000
3034.00000 1694.00000
3267.00000 2043.00000
3400.00000 1918.00000
3407.00000 2197.00000
3494.00000 2052.00000
3325.00000 2348.00000
3324.00000 1767.00000
IMAGE=M. molossus\Machos\MZUSP_16836 _MmM_CA.JPG
ID=32
SCALE=0.001351
LM=18
2305.00000 2035.00000
2349.00000 2136.00000
2343.00000 1938.00000
2749.00000 2092.00000
2747.00000 2016.00000
2740.00000 1936.00000
2801.00000 2131.00000
2794.00000 1896.00000
3050.00000 2125.00000
3041.00000 1874.00000
3151.00000 2373.00000
3119.00000 1613.00000
3349.00000 1983.00000
3508.00000 1803.00000
3495.00000 2172.00000
3596.00000 1982.00000
3473.00000 2320.00000
3467.00000 1639.00000
IMAGE=M. molossus\Machos\MZUSP_16846 _MmM_CA.JPG
ID=33
SCALE=0.001391
LM=18
2257.00000 2004.00000
2283.00000 2102.00000
2302.00000 1904.00000
2705.00000 2098.00000
2709.00000 2014.00000
2711.00000 1932.00000
2758.00000 2137.00000
2763.00000 1894.00000
3025.00000 2158.00000
3014.00000 1899.00000
3097.00000 2415.00000
3126.00000 1644.00000
3318.00000 2024.00000
3495.00000 1859.00000
3473.00000 2215.00000
3590.00000 2038.00000
3462.00000 2366.00000
3473.00000 1721.00000
IMAGE=M. molossus\Machos\MZUSP_16847 _MmM_CA.JPG
ID=34
SCALE=0.001349
LM=18
2306.00000 2032.00000
2349.00000 2120.00000
2361.00000 1941.00000
2753.00000 2115.00000
2757.00000 2043.00000
2763.00000 1969.00000
2804.00000 2166.00000
2807.00000 1922.00000
3028.00000 2175.00000
3041.00000 1932.00000
3112.00000 2418.00000
3142.00000 1701.00000
3327.00000 2089.00000
3488.00000 1923.00000
3457.00000 2269.00000
3573.00000 2098.00000
3450.00000 2405.00000
3466.00000 1737.00000
IMAGE=M. molossus\Machos\MZUSP_16848 _MmM_CA.JPG
ID=35
SCALE=0.001402
LM=18
2264.00000 2128.00000
2302.00000 2228.00000
2306.00000 2026.00000
2733.00000 2222.00000
2734.00000 2149.00000
2752.00000 2067.00000
2785.00000 2273.00000
2793.00000 2022.00000
3018.00000 2298.00000
3033.00000 2022.00000
3106.00000 2549.00000
3134.00000 1784.00000
3318.00000 2168.00000
3492.00000 1989.00000
3467.00000 2363.00000
3589.00000 2187.00000
3450.00000 2525.00000
3475.00000 1840.00000
IMAGE=M. molossus\Machos\MZUSP_16854 _MmM_CA.JPG
ID=36
SCALE=0.001355
LM=18
2170.00000 2070.00000
2204.00000 2168.00000
2216.00000 1959.00000
2620.00000 2162.00000
2621.00000 2082.00000
2624.00000 1997.00000
2678.00000 2199.00000
2689.00000 1964.00000
2914.00000 2215.00000
2930.00000 1960.00000
2999.00000 2458.00000
3021.00000 1732.00000
3205.00000 2077.00000
3364.00000 1904.00000
3368.00000 2263.00000
3457.00000 2079.00000
3324.00000 2433.00000
3320.00000 1768.00000
IMAGE=M. molossus\Machos\MZUSP_16855 _MmM_CA.JPG
ID=37
SCALE=0.001391
LM=18
2201.00000 2042.00000
2251.00000 2158.00000
2255.00000 1934.00000
2656.00000 2161.00000
2655.00000 2082.00000
2662.00000 1992.00000
2715.00000 2200.00000
2721.00000 1953.00000
2958.00000 2228.00000
2974.00000 1970.00000
3050.00000 2484.00000
3100.00000 1720.00000
3284.00000 2128.00000
3453.00000 1963.00000
3413.00000 2316.00000
3561.00000 2127.00000
3374.00000 2462.00000
3421.00000 1797.00000
IMAGE=M. molossus\Machos\MZUSP_16856 _MmM_CA.JPG
ID=38
SCALE=0.001349
LM=18
2157.00000 2090.00000
2204.00000 2200.00000
2205.00000 1992.00000
2621.00000 2175.00000
2618.00000 2095.00000
2620.00000 2019.00000
2674.00000 2229.00000
2674.00000 1967.00000
2929.00000 2229.00000
2923.00000 1970.00000
3031.00000 2489.00000
3030.00000 1711.00000
3251.00000 2098.00000
3402.00000 1918.00000
3400.00000 2284.00000
3504.00000 2101.00000
3416.00000 2439.00000
3394.00000 1751.00000
IMAGE=M. molossus\Machos\MZUSP_16857 _MmM_CA.JPG
ID=39
SCALE=0.001370
LM=18
2227.00000 1981.00000
2260.00000 2077.00000
2264.00000 1891.00000
2684.00000 2077.00000
2683.00000 1998.00000
2683.00000 1919.00000
2730.00000 2115.00000
2733.00000 1875.00000
2940.00000 2127.00000
2955.00000 1885.00000
3033.00000 2375.00000
3058.00000 1645.00000
3242.00000 2007.00000
3399.00000 1838.00000
3385.00000 2190.00000
3503.00000 2017.00000
3374.00000 2339.00000
3397.00000 1702.00000
IMAGE=M. molossus\Machos\MZUSP_16858 _MmM_CA.JPG
ID=40
SCALE=0.001441
LM=18
2287.00000 2124.00000
2334.00000 2229.00000
2339.00000 2016.00000
2734.00000 2207.00000
2734.00000 2128.00000
2738.00000 2055.00000
2787.00000 2259.00000
2787.00000 2002.00000
3014.00000 2253.00000
3031.00000 2011.00000
3109.00000 2503.00000
3119.00000 1770.00000
3302.00000 2142.00000
3457.00000 1972.00000
3444.00000 2300.00000
3574.00000 2136.00000
3425.00000 2464.00000
3432.00000 1822.00000
IMAGE=M. molossus\Machos\MZUSP_16859 _MmM_CA.JPG
ID=41
SCALE=0.001377
LM=18
2223.00000 2023.00000
2263.00000 2120.00000
2258.00000 1923.00000
2672.00000 2095.00000
2671.00000 2017.00000
2675.00000 1930.00000
2719.00000 2133.00000
2718.00000 1890.00000
2940.00000 2144.00000
2940.00000 1888.00000
3041.00000 2385.00000
3027.00000 1638.00000
3241.00000 2004.00000
3396.00000 1819.00000
3383.00000 2185.00000
3478.00000 2008.00000
3347.00000 2347.00000
3352.00000 1672.00000
IMAGE=M. molossus\Machos\MZUSP_16860 _MmM_CA.JPG
ID=42
SCALE=0.001379
LM=18
2167.00000 1989.00000
2233.00000 2103.00000
2248.00000 1899.00000
2631.00000 2103.00000
2634.00000 2026.00000
2645.00000 1947.00000
2689.00000 2154.00000
2700.00000 1909.00000
2932.00000 2175.00000
2948.00000 1919.00000
2995.00000 2431.00000
3050.00000 1677.00000
3258.00000 2067.00000
3396.00000 1903.00000
3381.00000 2248.00000
3485.00000 2062.00000
3346.00000 2412.00000
3381.00000 1748.00000
IMAGE=M. molossus\Machos\MZUSP_16862 _MmM_CA.JPG
ID=43
SCALE=0.001402
LM=18
2248.00000 1983.00000
2305.00000 2089.00000
2304.00000 1888.00000
2706.00000 2051.00000
2702.00000 1973.00000
2708.00000 1907.00000
2756.00000 2099.00000
2754.00000 1859.00000
3009.00000 2108.00000
3005.00000 1844.00000
3096.00000 2344.00000
3081.00000 1610.00000
3273.00000 1986.00000
3437.00000 1827.00000
3412.00000 2155.00000
3538.00000 1988.00000
3413.00000 2295.00000
3416.00000 1661.00000
IMAGE=M. molossus\Machos\MZUSP_16866 _MmM_CA.JPG
ID=44
SCALE=0.001391
LM=18
2191.00000 2036.00000
2239.00000 2133.00000
2232.00000 1935.00000
2658.00000 2096.00000
2653.00000 2022.00000
2655.00000 1948.00000
2711.00000 2146.00000
2702.00000 1896.00000
2958.00000 2159.00000
2954.00000 1866.00000
3069.00000 2398.00000
3043.00000 1625.00000
3261.00000 1998.00000
3422.00000 1815.00000
3418.00000 2171.00000
3525.00000 1994.00000
3402.00000 2351.00000
3365.00000 1641.00000
IMAGE=M. molossus\Machos\MZUSP_16867 _MmM_CA.JPG
ID=45
SCALE=0.001326
LM=18
2304.00000 1931.00000
2337.00000 2035.00000
2336.00000 1841.00000
2756.00000 2019.00000
2759.00000 1937.00000
2762.00000 1863.00000
2806.00000 2067.00000
2804.00000 1815.00000
3032.00000 2066.00000
3042.00000 1821.00000
3125.00000 2307.00000
3122.00000 1562.00000
3368.00000 1948.00000
3501.00000 1786.00000
3488.00000 2133.00000
3585.00000 1964.00000
3466.00000 2269.00000
3466.00000 1632.00000
IMAGE=M. molossus\Machos\MZUSP_16868 _MmM_CA.JPG
ID=46
SCALE=0.001388
LM=18
2264.00000 2067.00000
2302.00000 2155.00000
2298.00000 1986.00000
2690.00000 2146.00000
2693.00000 2067.00000
2689.00000 1991.00000
2733.00000 2194.00000
2734.00000 1961.00000
2946.00000 2193.00000
2962.00000 1947.00000
3028.00000 2442.00000
3025.00000 1727.00000
3213.00000 2090.00000
3365.00000 1916.00000
3355.00000 2270.00000
3470.00000 2101.00000
3345.00000 2390.00000
3340.00000 1773.00000
IMAGE=M. molossus\Machos\MZUSP_17577 _MmM_CE.JPG
ID=47
SCALE=0.001422
LM=18
2055.00000 2042.00000
2099.00000 2159.00000
2096.00000 1937.00000
2502.00000 2144.00000
2501.00000 2053.00000
2501.00000 1966.00000
2556.00000 2186.00000
2553.00000 1916.00000
2794.00000 2190.00000
2794.00000 1928.00000
2898.00000 2456.00000
2895.00000 1663.00000
3071.00000 2061.00000
3257.00000 1885.00000
3239.00000 2246.00000
3353.00000 2073.00000
3213.00000 2405.00000
3211.00000 1729.00000
IMAGE=M. molossus\Machos\MZUSP_29454 _MmM_MA.JPG
ID=49
SCALE=0.001367
LM=18
1996.00000 2134.00000
2049.00000 2266.00000
2037.00000 2001.00000
2469.00000 2207.00000
2473.00000 2111.00000
2466.00000 2024.00000
2525.00000 2250.00000
2522.00000 1982.00000
2776.00000 2259.00000
2763.00000 1960.00000
2885.00000 2511.00000
2855.00000 1692.00000
3068.00000 2092.00000
3226.00000 1888.00000
3226.00000 2270.00000
3342.00000 2074.00000
3220.00000 2427.00000
3186.00000 1751.00000
IMAGE=M. molossus\Machos\MZUSP_29455 _MmM_MA.JPG
ID=50
SCALE=0.001397
LM=18
2093.00000 2004.00000
2122.00000 2105.00000
2137.00000 1907.00000
2522.00000 2101.00000
2520.00000 2019.00000
2526.00000 1960.00000
2576.00000 2142.00000
2583.00000 1910.00000
2797.00000 2183.00000
2806.00000 1890.00000
2873.00000 2427.00000
2910.00000 1667.00000
3085.00000 2049.00000
3239.00000 1878.00000
3217.00000 2231.00000
3331.00000 2071.00000
3197.00000 2382.00000
3239.00000 1745.00000
IMAGE=M. molossus\Machos\MZUSP_36546 _MmM_AM.JPG
ID=51
SCALE=0.001362
LM=18
2207.00000 2007.00000
2244.00000 2118.00000
2254.00000 1900.00000
2678.00000 2087.00000
2670.00000 2008.00000
2677.00000 1934.00000
2734.00000 2130.00000
2731.00000 1887.00000
2973.00000 2139.00000
2970.00000 1877.00000
3053.00000 2379.00000
3068.00000 1623.00000
3267.00000 2013.00000
3422.00000 1834.00000
3416.00000 2194.00000
3492.00000 2016.00000
3377.00000 2352.00000
3362.00000 1650.00000
IMAGE=M. molossus\Machos\MZUSP_4435 _MmM_AM.JPG
ID=52
SCALE=0.001437
LM=18
2123.00000 2074.00000
2166.00000 2164.00000
2164.00000 1975.00000
2574.00000 2121.00000
2569.00000 2043.00000
2573.00000 1973.00000
2631.00000 2165.00000
2620.00000 1916.00000
2851.00000 2152.00000
2841.00000 1894.00000
2974.00000 2382.00000
2921.00000 1664.00000
3135.00000 1994.00000
3260.00000 1824.00000
3273.00000 2146.00000
3365.00000 2005.00000
3238.00000 2336.00000
3227.00000 1692.00000
IMAGE=M. molossus\Machos\MZUSP_4441 _MmM_AM.JPG
ID=53
SCALE=0.001455
LM=18
2232.00000 2017.00000
2264.00000 2106.00000
2274.00000 1935.00000
2646.00000 2102.00000
2645.00000 2038.00000
2650.00000 1976.00000
2684.00000 2142.00000
2694.00000 1932.00000
2901.00000 2152.00000
2911.00000 1926.00000
2981.00000 2374.00000
3005.00000 1718.00000
3189.00000 2033.00000
3324.00000 1882.00000
3315.00000 2206.00000
3400.00000 2049.00000
3290.00000 2327.00000
3290.00000 1770.00000
IMAGE=M. molossus\Machos\MZUSP_4443 _MmM_AM.JPG
ID=54
SCALE=0.001555
LM=18
2286.00000 2123.00000
2324.00000 2221.00000
2324.00000 2029.00000
2735.00000 2209.00000
2742.00000 2130.00000
2746.00000 2049.00000
2793.00000 2260.00000
2798.00000 2004.00000
3044.00000 2278.00000
3040.00000 2002.00000
3120.00000 2521.00000
3125.00000 1754.00000
3343.00000 2123.00000
3481.00000 1957.00000
3469.00000 2313.00000
3589.00000 2136.00000
3448.00000 2461.00000
3462.00000 1822.00000
IMAGE=M. molossus\Machos\MZUSP_4447 _MmM_AM.JPG
ID=55
SCALE=0.001420
LM=18
2227.00000 2064.00000
2273.00000 2161.00000
2271.00000 1964.00000
2705.00000 2144.00000
2705.00000 2068.00000
2708.00000 1981.00000
2768.00000 2185.00000
2771.00000 1945.00000
3003.00000 2200.00000
3006.00000 1935.00000
3116.00000 2450.00000
3110.00000 1676.00000
3306.00000 2074.00000
3482.00000 1890.00000
3456.00000 2259.00000
3564.00000 2090.00000
3415.00000 2427.00000
3421.00000 1724.00000
IMAGE=M. molossus\Machos\MZUSP_4462 _MmM_AM.JPG
ID=56
SCALE=0.001406
LM=18
2315.00000 2019.00000
2349.00000 2099.00000
2356.00000 1928.00000
2708.00000 2102.00000
2700.00000 2035.00000
2708.00000 1969.00000
2750.00000 2140.00000
2762.00000 1926.00000
2951.00000 2147.00000
2955.00000 1935.00000
3006.00000 2379.00000
3037.00000 1720.00000
3210.00000 2045.00000
3340.00000 1897.00000
3334.00000 2203.00000
3428.00000 2051.00000
3317.00000 2332.00000
3318.00000 1781.00000
IMAGE=M. molossus\Machos\MZUSP_4464 _MmM_AM.JPG
ID=57
SCALE=0.001585
LM=18
2192.00000 2032.00000
2220.00000 2139.00000
2238.00000 1928.00000
2626.00000 2142.00000
2630.00000 2062.00000
2634.00000 1981.00000
2686.00000 2187.00000
2686.00000 1918.00000
2918.00000 2197.00000
2918.00000 1945.00000
2976.00000 2483.00000
3040.00000 1704.00000
3255.00000 2099.00000
3372.00000 1948.00000
3361.00000 2282.00000
3454.00000 2105.00000
3312.00000 2467.00000
3346.00000 1767.00000
IMAGE=M. molossus\Machos\MZUSP_8730 _MmM_CA.JPG
ID=59
SCALE=0.001402
LM=18
2381.00000 1998.00000
2427.00000 2092.00000
2429.00000 1907.00000
2854.00000 2062.00000
2853.00000 1986.00000
2855.00000 1904.00000
2918.00000 2103.00000
2918.00000 1855.00000
3169.00000 2111.00000
3150.00000 1850.00000
3280.00000 2345.00000
3251.00000 1597.00000
3451.00000 1961.00000
3604.00000 1790.00000
3608.00000 2143.00000
3762.00000 1966.00000
3592.00000 2313.00000
3580.00000 1625.00000
IMAGE=M. molossus\Machos\RRM114 _MmM_AM.JPG
ID=60
SCALE=0.001418
LM=18
2197.00000 1989.00000
2239.00000 2089.00000
2248.00000 1882.00000
2661.00000 2086.00000
2659.00000 2004.00000
2661.00000 1918.00000
2713.00000 2120.00000
2716.00000 1875.00000
2959.00000 2130.00000
2954.00000 1872.00000
3047.00000 2380.00000
3055.00000 1636.00000
3261.00000 2000.00000
3422.00000 1824.00000
3416.00000 2184.00000
3513.00000 2020.00000
3349.00000 2371.00000
3369.00000 1663.00000
IMAGE=M. molossus\Machos\RRM27 _MmM_AM.tif
ID=61
SCALE=0.001395
LM=18
1169.00000 2885.00000
1205.00000 2957.00000
1205.00000 2817.00000
1506.00000 2940.00000
1507.00000 2880.00000
1507.00000 2821.00000
1551.00000 2976.00000
1542.00000 2781.00000
1731.00000 2975.00000
1733.00000 2790.00000
1788.00000 3146.00000
1784.00000 2607.00000
1935.00000 2872.00000
2053.00000 2742.00000
2055.00000 3011.00000
2138.00000 2869.00000
2040.00000 3102.00000
2037.00000 2650.00000
IMAGE=M. molossus\Machos\UFPB  11633_MmM_CA.jpg
ID=62
SCALE=0.001942
LM=18
1229.00000 2925.00000
1270.00000 2992.00000
1261.00000 2847.00000
1566.00000 2961.00000
1563.00000 2908.00000
1562.00000 2852.00000
1599.00000 2998.00000
1593.00000 2814.00000
1780.00000 2991.00000
1773.00000 2807.00000
1852.00000 3175.00000
1830.00000 2619.00000
2004.00000 2896.00000
2120.00000 2764.00000
2116.00000 3016.00000
2200.00000 2889.00000
2108.00000 3132.00000
2098.00000 2643.00000
IMAGE=M. molossus\Machos\UFPB  1650_MmM_MA.jpg
ID=63
SCALE=0.001937
LM=18
1370.00000 2991.00000
1406.00000 3069.00000
1399.00000 2920.00000
1710.00000 3039.00000
1700.00000 2979.00000
1704.00000 2927.00000
1755.00000 3067.00000
1757.00000 2889.00000
1920.00000 3074.00000
1935.00000 2891.00000
1995.00000 3246.00000
1981.00000 2695.00000
2158.00000 2977.00000
2257.00000 2854.00000
2252.00000 3091.00000
2325.00000 2977.00000
2242.00000 3193.00000
2227.00000 2733.00000
IMAGE=M. molossus\Machos\UFPB  1659_MmM_MA.jpg
ID=64
SCALE=0.001938
LM=18
1266.00000 2981.00000
1318.00000 3050.00000
1308.00000 2903.00000
1623.00000 3016.00000
1617.00000 2958.00000
1616.00000 2901.00000
1671.00000 3055.00000
1654.00000 2859.00000
1845.00000 3038.00000
1835.00000 2850.00000
1936.00000 3229.00000
1914.00000 2660.00000
2063.00000 2930.00000
2179.00000 2798.00000
2174.00000 3062.00000
2249.00000 2934.00000
2179.00000 3173.00000
2151.00000 2690.00000
IMAGE=M. molossus\Machos\UFPB 1645_MmM_MA.jpg
ID=65
SCALE=0.001941
LM=18
1215.00000 2853.00000
1248.00000 2934.00000
1248.00000 2763.00000
1559.00000 2896.00000
1559.00000 2841.00000
1558.00000 2786.00000
1613.00000 2935.00000
1607.00000 2745.00000
1771.00000 2922.00000
1769.00000 2756.00000
1877.00000 3121.00000
1857.00000 2545.00000
2026.00000 2823.00000
2129.00000 2682.00000
2124.00000 2957.00000
2198.00000 2827.00000
2108.00000 3079.00000
2090.00000 2571.00000
IMAGE=M. molossus\Machos\UFPB 1647_MmM_MA.jpg
ID=66
SCALE=0.001957
LM=18
1161.00000 2878.00000
1201.00000 2947.00000
1196.00000 2808.00000
1512.00000 2922.00000
1510.00000 2872.00000
1511.00000 2820.00000
1559.00000 2954.00000
1556.00000 2790.00000
1735.00000 2970.00000
1728.00000 2773.00000
1805.00000 3150.00000
1798.00000 2587.00000
1942.00000 2865.00000
2061.00000 2735.00000
2063.00000 2995.00000
2135.00000 2869.00000
2049.00000 3115.00000
2039.00000 2613.00000
IMAGE=M. molossus\Machos\UFPB 1658_MmM_MA.jpg
ID=67
SCALE=0.001957
LM=18
2571.00000 2042.00000
2621.00000 2121.00000
2615.00000 1951.00000
3000.00000 2103.00000
3000.00000 2033.00000
3005.00000 1966.00000
3046.00000 2144.00000
3042.00000 1927.00000
3270.00000 2139.00000
3265.00000 1919.00000
3354.00000 2374.00000
3341.00000 1689.00000
3544.00000 2017.00000
3678.00000 1873.00000
3683.00000 2163.00000
3751.00000 2024.00000
3639.00000 2322.00000
3622.00000 1731.00000
IMAGE=M. molossus\Machos\UFPB 1663_MmM_MA.tif
ID=68
SCALE=0.001536
LM=18
1076.00000 2979.00000
1104.00000 3058.00000
1103.00000 2901.00000
1416.00000 3043.00000
1417.00000 2979.00000
1413.00000 2912.00000
1460.00000 3066.00000
1460.00000 2888.00000
1648.00000 3079.00000
1646.00000 2880.00000
1702.00000 3254.00000
1709.00000 2700.00000
1851.00000 2984.00000
1983.00000 2854.00000
1969.00000 3113.00000
2043.00000 2986.00000
1953.00000 3217.00000
1949.00000 2735.00000
IMAGE=M. molossus\Machos\UFPB 583_MmM_MA.jpg
ID=69
SCALE=0.001945
LM=18
1724.00000 3026.00000
1739.00000 3065.00000
1746.00000 2984.00000
1909.00000 3067.00000
1908.00000 3038.00000
1912.00000 3010.00000
1936.00000 3089.00000
1935.00000 2984.00000
2021.00000 3093.00000
2026.00000 2990.00000
2050.00000 3188.00000
2065.00000 2899.00000
2136.00000 3051.00000
2207.00000 2979.00000
2198.00000 3125.00000
2243.00000 3052.00000
2195.00000 3188.00000
2194.00000 2920.00000
IMAGE=M. molossus\Machos\UFPB 6185_MmM_CA.jpg
ID=70
SCALE=0.003546
LM=18
1430.00000 2937.00000
1471.00000 3032.00000
1460.00000 2852.00000
1776.00000 2973.00000
1769.00000 2910.00000
1771.00000 2855.00000
1828.00000 3005.00000
1817.00000 2812.00000
1999.00000 2991.00000
1976.00000 2791.00000
2094.00000 3180.00000
2045.00000 2598.00000
2213.00000 2872.00000
2327.00000 2738.00000
2349.00000 2998.00000
2408.00000 2858.00000
2340.00000 3114.00000
2306.00000 2630.00000
IMAGE=M. molossus\Machos\UFPB 8770 _MmM_CA.jpg
ID=71
SCALE=0.001908
LM=18
2300.00000 1941.00000
2362.00000 2051.00000
2350.00000 1833.00000
2803.00000 2028.00000
2803.00000 1936.00000
2803.00000 1849.00000
2862.00000 2068.00000
2854.00000 1806.00000
3111.00000 2077.00000
3118.00000 1812.00000
3232.00000 2350.00000
3225.00000 1535.00000
3466.00000 1944.00000
3613.00000 1766.00000
3627.00000 2120.00000
3692.00000 1941.00000
3574.00000 2292.00000
3568.00000 1583.00000
IMAGE=M. molossus\Machos\UFPE 2169_MmM_MA.tif
ID=72
SCALE=0.001314
LM=18
2801.00000 1999.00000
2860.00000 2092.00000
2844.00000 1904.00000
3294.00000 2083.00000
3295.00000 1999.00000
3292.00000 1909.00000
3351.00000 2122.00000
3343.00000 1861.00000
3614.00000 2138.00000
3600.00000 1861.00000
3730.00000 2394.00000
3705.00000 1585.00000
3939.00000 1978.00000
4087.00000 1799.00000
4098.00000 2143.00000
4169.00000 1971.00000
4050.00000 2332.00000
4050.00000 1657.00000
IMAGE=M. molossus\Machos\UFPE 2220_MmM_MA.tif
ID=73
SCALE=0.001353
LM=18
2757.00000 1960.00000
2785.00000 2012.00000
2783.00000 1904.00000
3001.00000 1999.00000
3002.00000 1959.00000
3001.00000 1917.00000
3036.00000 2024.00000
3030.00000 1890.00000
3142.00000 2022.00000
3135.00000 1885.00000
3200.00000 2153.00000
3185.00000 1757.00000
3305.00000 1947.00000
3381.00000 1857.00000
3390.00000 2036.00000
3425.00000 1944.00000
3375.00000 2122.00000
3365.00000 1781.00000
IMAGE=M. molossus\Machos\UFPE 2561_MmM_CA.tif
ID=74
SCALE=0.002739
LM=18
2822.00000 1944.00000
2840.00000 1994.00000
2850.00000 1892.00000
3055.00000 1998.00000
3054.00000 1959.00000
3058.00000 1922.00000
3087.00000 2027.00000
3089.00000 1897.00000
3204.00000 2033.00000
3212.00000 1898.00000
3251.00000 2163.00000
3261.00000 1780.00000
3361.00000 1973.00000
3443.00000 1887.00000
3441.00000 2057.00000
3482.00000 1975.00000
3416.00000 2156.00000
3428.00000 1810.00000
IMAGE=M. molossus\Machos\UFPE 2580_MmM_CA.tif
ID=75
SCALE=0.002702
LM=18
2693.00000 2046.00000
2725.00000 2100.00000
2717.00000 1984.00000
2949.00000 2072.00000
2948.00000 2033.00000
2947.00000 1995.00000
2984.00000 2098.00000
2973.00000 1962.00000
3103.00000 2093.00000
3099.00000 1960.00000
3171.00000 2225.00000
3151.00000 1819.00000
3295.00000 2015.00000
3362.00000 1917.00000
3365.00000 2111.00000
3397.00000 2015.00000
3347.00000 2196.00000
3333.00000 1832.00000
IMAGE=M. molossus\Machos\UFPE 3069_MmM_CA.tif
ID=76
SCALE=0.002739
LM=18
2725.00000 2047.00000
2747.00000 2099.00000
2754.00000 1988.00000
2984.00000 2083.00000
2983.00000 2047.00000
2986.00000 2012.00000
3019.00000 2115.00000
3010.00000 1978.00000
3141.00000 2115.00000
3138.00000 1981.00000
3197.00000 2257.00000
3191.00000 1839.00000
3316.00000 2042.00000
3385.00000 1943.00000
3387.00000 2135.00000
3435.00000 2034.00000
3382.00000 2227.00000
3374.00000 1869.00000
IMAGE=M. molossus\Machos\UFPE 3070_MmM_CA.tif
ID=77
SCALE=0.002739
LM=18
2722.00000 2039.00000
2751.00000 2090.00000
2752.00000 1981.00000
2979.00000 2075.00000
2978.00000 2040.00000
2977.00000 2001.00000
3010.00000 2108.00000
3007.00000 1968.00000
3137.00000 2104.00000
3135.00000 1969.00000
3184.00000 2238.00000
3182.00000 1844.00000
3301.00000 2029.00000
3375.00000 1936.00000
3378.00000 2124.00000
3421.00000 2031.00000
3364.00000 2219.00000
3361.00000 1861.00000
IMAGE=M. molossus\Machos\UFPE 3073_MmM_CA.tif
ID=78
SCALE=0.002769
LM=18
2781.00000 1999.00000
2805.00000 2054.00000
2806.00000 1944.00000
3024.00000 2030.00000
3022.00000 1990.00000
3022.00000 1951.00000
3056.00000 2058.00000
3052.00000 1918.00000
3167.00000 2053.00000
3165.00000 1919.00000
3225.00000 2182.00000
3210.00000 1790.00000
3338.00000 1976.00000
3406.00000 1890.00000
3410.00000 2060.00000
3441.00000 1976.00000
3400.00000 2148.00000
3387.00000 1816.00000
IMAGE=M. molossus\Machos\UFPE 3074_MmM_CA.tif
ID=79
SCALE=0.002792
LM=18
2777.00000 2036.00000
2803.00000 2087.00000
2801.00000 1983.00000
3018.00000 2072.00000
3018.00000 2033.00000
3018.00000 1991.00000
3057.00000 2098.00000
3048.00000 1960.00000
3169.00000 2094.00000
3167.00000 1963.00000
3223.00000 2225.00000
3209.00000 1832.00000
3320.00000 2016.00000
3398.00000 1935.00000
3400.00000 2105.00000
3425.00000 2014.00000
3397.00000 2185.00000
3383.00000 1863.00000
IMAGE=M. molossus\Machos\UFPE 3077_MmM_CA.tif
ID=80
SCALE=0.002809
LM=18
2324.00000 2078.00000
2378.00000 2187.00000
2389.00000 1956.00000
2819.00000 2140.00000
2820.00000 2064.00000
2816.00000 1986.00000
2884.00000 2178.00000
2877.00000 1945.00000
3121.00000 2191.00000
3120.00000 1924.00000
3219.00000 2452.00000
3206.00000 1658.00000
3442.00000 2050.00000
3575.00000 1869.00000
3571.00000 2224.00000
3658.00000 2051.00000
3539.00000 2401.00000
3514.00000 1697.00000
IMAGE=M. molossus\Machos\UFPE 3121_MmM_CA.tif
ID=81
SCALE=0.001360
LM=18
2685.00000 1923.00000
2706.00000 1983.00000
2716.00000 1871.00000
2928.00000 1957.00000
2926.00000 1916.00000
2926.00000 1880.00000
2957.00000 1987.00000
2954.00000 1849.00000
3084.00000 1986.00000
3085.00000 1853.00000
3126.00000 2113.00000
3127.00000 1717.00000
3247.00000 1916.00000
3311.00000 1834.00000
3304.00000 2002.00000
3354.00000 1915.00000
3299.00000 2090.00000
3286.00000 1741.00000
IMAGE=M. molossus\Machos\UFPE 3166_MmM_CA.tif
ID=82
SCALE=0.002653
LM=18
2741.00000 2087.00000
2766.00000 2136.00000
2770.00000 2029.00000
2996.00000 2121.00000
2993.00000 2084.00000
2997.00000 2043.00000
3032.00000 2156.00000
3030.00000 2015.00000
3166.00000 2152.00000
3165.00000 2002.00000
3209.00000 2288.00000
3205.00000 1888.00000
3344.00000 2079.00000
3401.00000 1986.00000
3411.00000 2171.00000
3450.00000 2085.00000
3400.00000 2249.00000
3392.00000 1918.00000
IMAGE=M. molossus\Machos\UFPE 600_MmM_MA.jpg
ID=83
SCALE=0.002702
LM=18
1995.00000 1988.00000
2080.00000 2120.00000
2045.00000 1866.00000
2561.00000 2085.00000
2547.00000 1997.00000
2556.00000 1905.00000
2627.00000 2149.00000
2594.00000 1811.00000
2950.00000 2115.00000
2931.00000 1842.00000
3040.00000 2427.00000
3052.00000 1521.00000
3256.00000 1974.00000
3436.00000 1762.00000
3403.00000 2186.00000
3530.00000 1967.00000
3389.00000 2373.00000
3365.00000 1580.00000
IMAGE=M. rufus\Femeas\CUMA 41_MrF_CE.JPG
ID=2
SCALE=0.001385
LM=18
1908.00000 2046.00000
1976.00000 2171.00000
1962.00000 1926.00000
2455.00000 2115.00000
2446.00000 2032.00000
2457.00000 1940.00000
2528.00000 2178.00000
2505.00000 1855.00000
2830.00000 2183.00000
2825.00000 1900.00000
2910.00000 2477.00000
2925.00000 1564.00000
3137.00000 2044.00000
3325.00000 1853.00000
3299.00000 2232.00000
3410.00000 2039.00000
3276.00000 2400.00000
3278.00000 1630.00000
IMAGE=M. rufus\Femeas\CUMA 68_MrF_CE.jpg
ID=4
SCALE=0.001441
LM=18
1934.00000 2085.00000
1993.00000 2200.00000
1988.00000 1969.00000
2484.00000 2167.00000
2476.00000 2078.00000
2472.00000 1983.00000
2564.00000 2231.00000
2552.00000 1910.00000
2844.00000 2221.00000
2847.00000 1922.00000
2969.00000 2509.00000
2972.00000 1613.00000
3231.00000 2040.00000
3354.00000 1837.00000
3368.00000 2250.00000
3471.00000 2054.00000
3309.00000 2453.00000
3287.00000 1663.00000
IMAGE=M. rufus\Femeas\CUMA 69_MrF_CE.JPG
ID=5
SCALE=0.001435
LM=18
2544.00000 1929.00000
2561.00000 1986.00000
2568.00000 1876.00000
2786.00000 1984.00000
2779.00000 1941.00000
2781.00000 1893.00000
2826.00000 2018.00000
2828.00000 1858.00000
2971.00000 2013.00000
2993.00000 1854.00000
3023.00000 2152.00000
3030.00000 1730.00000
3142.00000 1940.00000
3213.00000 1849.00000
3222.00000 2045.00000
3270.00000 1947.00000
3194.00000 2134.00000
3212.00000 1771.00000
IMAGE=M. rufus\Femeas\CUMA 71_MrF_CE.JPG
ID=6
SCALE=0.003154
LM=18
2249.00000 2060.00000
2310.00000 2176.00000
2287.00000 1930.00000
2800.00000 2118.00000
2790.00000 2035.00000
2795.00000 1943.00000
2841.00000 2175.00000
2827.00000 1882.00000
3144.00000 2155.00000
3138.00000 1872.00000
3271.00000 2442.00000
3273.00000 1593.00000
3466.00000 1973.00000
3650.00000 1763.00000
3663.00000 2172.00000
3759.00000 1972.00000
3627.00000 2378.00000
3608.00000 1606.00000
IMAGE=M. rufus\Femeas\CUMA 77_MrF_CE.JPG
ID=7
SCALE=0.001447
LM=18
1616.00000 1583.00000
1638.00000 1643.00000
1643.00000 1519.00000
1911.00000 1640.00000
1906.00000 1595.00000
1911.00000 1545.00000
1932.00000 1675.00000
1943.00000 1512.00000
2096.00000 1674.00000
2105.00000 1514.00000
2167.00000 1843.00000
2162.00000 1359.00000
2284.00000 1593.00000
2381.00000 1487.00000
2376.00000 1706.00000
2436.00000 1588.00000
2358.00000 1815.00000
2368.00000 1406.00000
IMAGE=M. rufus\Femeas\DG 109_MrF_MA.jpg
ID=8
SCALE=0.002688
LM=18
1875.00000 1734.00000
1896.00000 1802.00000
1898.00000 1668.00000
2170.00000 1788.00000
2167.00000 1734.00000
2171.00000 1688.00000
2196.00000 1820.00000
2196.00000 1647.00000
2362.00000 1820.00000
2363.00000 1651.00000
2418.00000 1981.00000
2421.00000 1486.00000
2539.00000 1728.00000
2635.00000 1625.00000
2624.00000 1841.00000
2661.00000 1730.00000
2600.00000 1953.00000
2605.00000 1523.00000
IMAGE=M. rufus\Femeas\DG 219_MrF_MA.jpg
ID=9
SCALE=0.002624
LM=18
2183.00000 2049.00000
2213.00000 2149.00000
2220.00000 1969.00000
2577.00000 2140.00000
2574.00000 2076.00000
2575.00000 2019.00000
2598.00000 2192.00000
2610.00000 1971.00000
2833.00000 2215.00000
2839.00000 1983.00000
2898.00000 2426.00000
2912.00000 1766.00000
3060.00000 2110.00000
3181.00000 1998.00000
3165.00000 2256.00000
3254.00000 2123.00000
3128.00000 2405.00000
3152.00000 1816.00000
IMAGE=M. rufus\Femeas\DUZPCCMZ1215_MrF_MA.JPG
ID=10
SCALE=0.002101
LM=18
2160.00000 1941.00000
2189.00000 2030.00000
2197.00000 1856.00000
2563.00000 2033.00000
2570.00000 1966.00000
2567.00000 1893.00000
2614.00000 2070.00000
2605.00000 1832.00000
2837.00000 2080.00000
2840.00000 1854.00000
2911.00000 2310.00000
2932.00000 1637.00000
3114.00000 1988.00000
3226.00000 1853.00000
3218.00000 2155.00000
3283.00000 1999.00000
3172.00000 2263.00000
3201.00000 1692.00000
IMAGE=M. rufus\Femeas\DUZPCCMZ2346_MrF_MA.JPG
ID=11
SCALE=0.001957
LM=18
1964.00000 2057.00000
1994.00000 2157.00000
2001.00000 1978.00000
2390.00000 2152.00000
2389.00000 2085.00000
2394.00000 2019.00000
2426.00000 2199.00000
2427.00000 1971.00000
2651.00000 2213.00000
2664.00000 1994.00000
2709.00000 2436.00000
2750.00000 1771.00000
2916.00000 2126.00000
3031.00000 1993.00000
3019.00000 2276.00000
3104.00000 2128.00000
2972.00000 2405.00000
3006.00000 1831.00000
IMAGE=M. rufus\Femeas\DUZPCCMZ2350_MrF_MA.JPG
ID=13
SCALE=0.002004
LM=18
1960.00000 2009.00000
1999.00000 2107.00000
2007.00000 1920.00000
2373.00000 2097.00000
2379.00000 2036.00000
2376.00000 1967.00000
2408.00000 2135.00000
2405.00000 1914.00000
2629.00000 2154.00000
2647.00000 1943.00000
2692.00000 2362.00000
2706.00000 1714.00000
2809.00000 2064.00000
2947.00000 1935.00000
2935.00000 2209.00000
3057.00000 2067.00000
2948.00000 2334.00000
2967.00000 1771.00000
IMAGE=M. rufus\Femeas\DUZPCCMZ2352_MrF_MA.JPG
ID=15
SCALE=0.002058
LM=18
1909.00000 2085.00000
1960.00000 2181.00000
1959.00000 1993.00000
2342.00000 2172.00000
2337.00000 2094.00000
2344.00000 2028.00000
2382.00000 2218.00000
2378.00000 1982.00000
2600.00000 2217.00000
2582.00000 1996.00000
2701.00000 2450.00000
2717.00000 1761.00000
2877.00000 2097.00000
3004.00000 1967.00000
3007.00000 2260.00000
3072.00000 2104.00000
2980.00000 2424.00000
2996.00000 1795.00000
IMAGE=M. rufus\Femeas\DUZPCCMZ2353_MrF_MA.JPG
ID=16
SCALE=0.002020
LM=18
1883.00000 2109.00000
1927.00000 2207.00000
1922.00000 2011.00000
2324.00000 2184.00000
2326.00000 2114.00000
2326.00000 2052.00000
2365.00000 2230.00000
2364.00000 1996.00000
2592.00000 2238.00000
2603.00000 1990.00000
2679.00000 2453.00000
2678.00000 1774.00000
2895.00000 2114.00000
2990.00000 1982.00000
2990.00000 2238.00000
3057.00000 2106.00000
2962.00000 2405.00000
2972.00000 1822.00000
IMAGE=M. rufus\Femeas\DUZPCCMZ2354_MrF_MA.JPG
ID=17
SCALE=0.001930
LM=18
2068.00000 2114.00000
2096.00000 2197.00000
2102.00000 2038.00000
2458.00000 2196.00000
2452.00000 2123.00000
2457.00000 2062.00000
2498.00000 2230.00000
2490.00000 1998.00000
2689.00000 2234.00000
2695.00000 2040.00000
2790.00000 2449.00000
2816.00000 1822.00000
2978.00000 2144.00000
3065.00000 2028.00000
3070.00000 2255.00000
3134.00000 2148.00000
3028.00000 2394.00000
3036.00000 1870.00000
IMAGE=M. rufus\Femeas\DUZPCCMZ2355_MrF_MA.JPG
ID=18
SCALE=0.002000
LM=18
2423.00000 2031.00000
2458.00000 2120.00000
2458.00000 1964.00000
2796.00000 2107.00000
2793.00000 2044.00000
2796.00000 1991.00000
2835.00000 2147.00000
2825.00000 1945.00000
3020.00000 2155.00000
3024.00000 1963.00000
3096.00000 2344.00000
3125.00000 1763.00000
3241.00000 2054.00000
3346.00000 1949.00000
3333.00000 2189.00000
3418.00000 2068.00000
3315.00000 2302.00000
3321.00000 1809.00000
IMAGE=M. rufus\Femeas\DUZPCCMZ2359_MrF_MA.JPG
ID=19
SCALE=0.002325
LM=18
1991.00000 2255.00000
2047.00000 2386.00000
2039.00000 2122.00000
2571.00000 2297.00000
2562.00000 2218.00000
2568.00000 2123.00000
2647.00000 2373.00000
2627.00000 2058.00000
2974.00000 2371.00000
2977.00000 2027.00000
3133.00000 2677.00000
3060.00000 1713.00000
3326.00000 2176.00000
3515.00000 1956.00000
3515.00000 2387.00000
3629.00000 2172.00000
3482.00000 2619.00000
3470.00000 1734.00000
IMAGE=M. rufus\Femeas\DUZPCCMZ2368_MrF_MA.JPG
ID=20
SCALE=0.001344
LM=18
2105.00000 2036.00000
2141.00000 2099.00000
2141.00000 1967.00000
2447.00000 2068.00000
2440.00000 2028.00000
2442.00000 1986.00000
2482.00000 2104.00000
2471.00000 1930.00000
2645.00000 2099.00000
2634.00000 1935.00000
2722.00000 2263.00000
2693.00000 1748.00000
2849.00000 1996.00000
2932.00000 1875.00000
2935.00000 2097.00000
3007.00000 1991.00000
2943.00000 2218.00000
2930.00000 1779.00000
IMAGE=M. rufus\Femeas\DUZPCCMZ585_MrF_MA.JPG
ID=21
SCALE=0.002519
LM=18
2181.00000 2059.00000
2207.00000 2139.00000
2209.00000 1991.00000
2519.00000 2117.00000
2512.00000 2062.00000
2515.00000 2002.00000
2555.00000 2162.00000
2550.00000 1956.00000
2730.00000 2159.00000
2725.00000 1965.00000
2811.00000 2331.00000
2801.00000 1790.00000
2964.00000 2064.00000
3036.00000 1946.00000
3027.00000 2176.00000
3093.00000 2068.00000
3012.00000 2297.00000
3014.00000 1835.00000
IMAGE=M. rufus\Femeas\DUZPCCMZ647_MrF_MA.JPG
ID=22
SCALE=0.002457
LM=18
2180.00000 2043.00000
2217.00000 2122.00000
2209.00000 1965.00000
2540.00000 2102.00000
2539.00000 2051.00000
2543.00000 1995.00000
2579.00000 2157.00000
2577.00000 1958.00000
2757.00000 2147.00000
2760.00000 1972.00000
2816.00000 2325.00000
2829.00000 1774.00000
3002.00000 2070.00000
3065.00000 1944.00000
3059.00000 2181.00000
3118.00000 2070.00000
3031.00000 2278.00000
3048.00000 1819.00000
IMAGE=M. rufus\Femeas\DUZPCCMZ780_MrF_MA.JPG
ID=23
SCALE=0.002481
LM=18
2196.00000 2080.00000
2218.00000 2149.00000
2221.00000 1998.00000
2521.00000 2131.00000
2523.00000 2086.00000
2524.00000 2035.00000
2561.00000 2173.00000
2563.00000 1988.00000
2731.00000 2171.00000
2733.00000 2007.00000
2792.00000 2345.00000
2800.00000 1812.00000
2951.00000 2081.00000
3022.00000 1975.00000
3023.00000 2204.00000
3077.00000 2101.00000
2996.00000 2313.00000
3017.00000 1846.00000
IMAGE=M. rufus\Femeas\DUZPCCMZ782_MrF_MA.JPG
ID=24
SCALE=0.002493
LM=18
2046.00000 2126.00000
2084.00000 2194.00000
2078.00000 2048.00000
2411.00000 2168.00000
2408.00000 2114.00000
2405.00000 2057.00000
2447.00000 2207.00000
2436.00000 2005.00000
2629.00000 2199.00000
2626.00000 2020.00000
2703.00000 2359.00000
2688.00000 1837.00000
2841.00000 2106.00000
2945.00000 1967.00000
2946.00000 2209.00000
2998.00000 2096.00000
2930.00000 2337.00000
2922.00000 1858.00000
IMAGE=M. rufus\Femeas\DUZPCCMZ783_MrF_MA.JPG
ID=25
SCALE=0.002421
LM=18
2001.00000 2002.00000
2054.00000 2149.00000
2059.00000 1870.00000
2624.00000 2109.00000
2634.00000 2028.00000
2630.00000 1953.00000
2692.00000 2189.00000
2687.00000 1849.00000
3025.00000 2197.00000
3001.00000 1866.00000
3107.00000 2524.00000
3144.00000 1529.00000
3436.00000 2067.00000
3558.00000 1846.00000
3552.00000 2247.00000
3660.00000 2062.00000
3507.00000 2452.00000
3534.00000 1622.00000
IMAGE=M. rufus\Femeas\DUZPCCMZ784_MrF_MA.JPG
ID=26
SCALE=0.001343
LM=18
2142.00000 2102.00000
2183.00000 2188.00000
2191.00000 2015.00000
2559.00000 2177.00000
2548.00000 2114.00000
2560.00000 2054.00000
2613.00000 2214.00000
2607.00000 2005.00000
2793.00000 2210.00000
2791.00000 2016.00000
2874.00000 2436.00000
2874.00000 1774.00000
3091.00000 2106.00000
3152.00000 1962.00000
3141.00000 2244.00000
3191.00000 2104.00000
3117.00000 2386.00000
3133.00000 1814.00000
IMAGE=M. rufus\Femeas\DUZPCCMZ785_MrF_MA.JPG
ID=27
SCALE=0.002114
LM=18
2109.00000 2036.00000
2128.00000 2107.00000
2134.00000 1964.00000
2452.00000 2109.00000
2444.00000 2048.00000
2448.00000 2004.00000
2493.00000 2157.00000
2482.00000 1955.00000
2661.00000 2155.00000
2663.00000 1978.00000
2703.00000 2347.00000
2744.00000 1785.00000
2917.00000 2080.00000
2985.00000 1959.00000
2974.00000 2210.00000
3025.00000 2079.00000
2954.00000 2300.00000
2970.00000 1837.00000
IMAGE=M. rufus\Femeas\DUZPCCMZ787_MrF_MA.JPG
ID=28
SCALE=0.002439
LM=18
2220.00000 2128.00000
2244.00000 2217.00000
2242.00000 2051.00000
2627.00000 2201.00000
2629.00000 2144.00000
2630.00000 2080.00000
2663.00000 2250.00000
2658.00000 2014.00000
2862.00000 2247.00000
2869.00000 2038.00000
2937.00000 2461.00000
2972.00000 1816.00000
3160.00000 2157.00000
3209.00000 2022.00000
3215.00000 2270.00000
3273.00000 2165.00000
3181.00000 2420.00000
3201.00000 1887.00000
IMAGE=M. rufus\Femeas\DUZPCCMZ788_MrF_MA.JPG
ID=29
SCALE=0.002145
LM=18
2175.00000 2083.00000
2197.00000 2160.00000
2194.00000 2015.00000
2502.00000 2130.00000
2502.00000 2080.00000
2500.00000 2027.00000
2547.00000 2176.00000
2537.00000 1982.00000
2706.00000 2162.00000
2695.00000 1993.00000
2783.00000 2366.00000
2790.00000 1793.00000
2932.00000 2065.00000
3009.00000 1946.00000
3012.00000 2188.00000
3070.00000 2067.00000
2991.00000 2323.00000
2999.00000 1822.00000
IMAGE=M. rufus\Femeas\DUZPCCMZ789_MrF_MA.JPG
ID=30
SCALE=0.002494
LM=18
2107.00000 2089.00000
2139.00000 2173.00000
2144.00000 2012.00000
2486.00000 2167.00000
2474.00000 2110.00000
2482.00000 2068.00000
2523.00000 2210.00000
2521.00000 2001.00000
2719.00000 2218.00000
2714.00000 2020.00000
2775.00000 2400.00000
2801.00000 1829.00000
2978.00000 2126.00000
3043.00000 2011.00000
3035.00000 2223.00000
3081.00000 2123.00000
2991.00000 2370.00000
3002.00000 1878.00000
IMAGE=M. rufus\Femeas\DUZPCCMZ790_MrF_MA.JPG
ID=31
SCALE=0.002380
LM=18
2134.00000 2077.00000
2171.00000 2170.00000
2180.00000 1998.00000
2521.00000 2173.00000
2521.00000 2102.00000
2519.00000 2038.00000
2558.00000 2215.00000
2556.00000 1972.00000
2752.00000 2211.00000
2758.00000 2015.00000
2806.00000 2428.00000
2843.00000 1782.00000
3049.00000 2133.00000
3128.00000 2006.00000
3109.00000 2249.00000
3178.00000 2128.00000
3069.00000 2395.00000
3088.00000 1816.00000
IMAGE=M. rufus\Femeas\DUZPCCMZ791_MrF_MA.JPG
ID=32
SCALE=0.002193
LM=18
2184.00000 2004.00000
2223.00000 2088.00000
2221.00000 1933.00000
2543.00000 2059.00000
2542.00000 2001.00000
2543.00000 1953.00000
2580.00000 2100.00000
2579.00000 1895.00000
2786.00000 2093.00000
2790.00000 1895.00000
2851.00000 2279.00000
2821.00000 1701.00000
3009.00000 1983.00000
3083.00000 1876.00000
3085.00000 2101.00000
3147.00000 1999.00000
3075.00000 2254.00000
3060.00000 1743.00000
IMAGE=M. rufus\Femeas\DUZPCCMZ797_MrF_MA.JPG
ID=33
SCALE=0.002375
LM=18
2312.00000 2057.00000
2344.00000 2154.00000
2339.00000 1973.00000
2690.00000 2125.00000
2696.00000 2064.00000
2688.00000 2006.00000
2734.00000 2172.00000
2734.00000 1962.00000
2943.00000 2191.00000
2940.00000 1967.00000
3020.00000 2373.00000
3033.00000 1754.00000
3176.00000 2093.00000
3291.00000 1967.00000
3288.00000 2226.00000
3378.00000 2102.00000
3270.00000 2328.00000
3288.00000 1814.00000
IMAGE=M. rufus\Femeas\DUZPCCMZ963_MrF_MA.JPG
ID=34
SCALE=0.002110
LM=18
2302.00000 2006.00000
2349.00000 2122.00000
2336.00000 1903.00000
2838.00000 2099.00000
2836.00000 2008.00000
2840.00000 1908.00000
2891.00000 2151.00000
2878.00000 1858.00000
3170.00000 2166.00000
3178.00000 1875.00000
3289.00000 2439.00000
3292.00000 1568.00000
3518.00000 2013.00000
3703.00000 1818.00000
3687.00000 2223.00000
3814.00000 2017.00000
3676.00000 2372.00000
3635.00000 1599.00000
IMAGE=M. rufus\Femeas\MAST 08_MrF_CE.jpg
ID=35
SCALE=0.001432
LM=18
1524.00000 1990.00000
1580.00000 2122.00000
1588.00000 1853.00000
2117.00000 2114.00000
2109.00000 2009.00000
2128.00000 1903.00000
2171.00000 2170.00000
2178.00000 1840.00000
2510.00000 2184.00000
2523.00000 1856.00000
2642.00000 2524.00000
2666.00000 1526.00000
2903.00000 2022.00000
3101.00000 1820.00000
3088.00000 2250.00000
3242.00000 2028.00000
3030.00000 2481.00000
3041.00000 1587.00000
IMAGE=M. rufus\Femeas\MZUSP_11550_MrF_MA.JPG
ID=36
SCALE=0.001342
LM=18
1712.00000 2080.00000
1769.00000 2221.00000
1774.00000 1941.00000
2363.00000 2212.00000
2357.00000 2115.00000
2371.00000 2002.00000
2402.00000 2273.00000
2400.00000 1948.00000
2735.00000 2279.00000
2734.00000 1954.00000
2832.00000 2590.00000
2848.00000 1635.00000
3072.00000 2126.00000
3281.00000 1917.00000
3249.00000 2354.00000
3379.00000 2144.00000
3210.00000 2565.00000
3230.00000 1692.00000
IMAGE=M. rufus\Femeas\MZUSP_1511_MrF_CH.JPG
ID=37
SCALE=0.001335
LM=18
1975.00000 1983.00000
2043.00000 2135.00000
2046.00000 1846.00000
2556.00000 2110.00000
2539.00000 2017.00000
2560.00000 1928.00000
2627.00000 2178.00000
2635.00000 1851.00000
2914.00000 2178.00000
2924.00000 1880.00000
3054.00000 2552.00000
3104.00000 1550.00000
3321.00000 2067.00000
3494.00000 1874.00000
3487.00000 2278.00000
3606.00000 2073.00000
3420.00000 2521.00000
3458.00000 1611.00000
IMAGE=M. rufus\Femeas\MZUSP_17595_MrF_AM.JPG
ID=38
SCALE=0.001346
LM=18
1698.00000 2072.00000
1743.00000 2202.00000
1751.00000 1940.00000
2299.00000 2191.00000
2300.00000 2099.00000
2308.00000 1982.00000
2336.00000 2252.00000
2353.00000 1920.00000
2698.00000 2252.00000
2706.00000 1922.00000
2803.00000 2576.00000
2838.00000 1638.00000
3057.00000 2109.00000
3247.00000 1898.00000
3251.00000 2317.00000
3404.00000 2110.00000
3194.00000 2532.00000
3201.00000 1682.00000
IMAGE=M. rufus\Femeas\MZUSP_21083_MrF_MA.JPG
ID=39
SCALE=0.001351
LM=18
1766.00000 2094.00000
1812.00000 2221.00000
1825.00000 1965.00000
2363.00000 2184.00000
2351.00000 2100.00000
2366.00000 2014.00000
2403.00000 2262.00000
2423.00000 1962.00000
2738.00000 2300.00000
2751.00000 1972.00000
2835.00000 2600.00000
2859.00000 1669.00000
3098.00000 2138.00000
3305.00000 1935.00000
3288.00000 2358.00000
3434.00000 2138.00000
3249.00000 2556.00000
3278.00000 1748.00000
IMAGE=M. rufus\Femeas\MZUSP_21085_MrF_MA.JPG
ID=40
SCALE=0.001391
LM=18
1920.00000 2025.00000
1940.00000 2162.00000
1952.00000 1885.00000
2479.00000 2151.00000
2466.00000 2044.00000
2476.00000 1932.00000
2535.00000 2220.00000
2537.00000 1896.00000
2885.00000 2215.00000
2887.00000 1896.00000
2969.00000 2553.00000
3030.00000 1584.00000
3202.00000 2085.00000
3423.00000 1854.00000
3387.00000 2292.00000
3560.00000 2086.00000
3355.00000 2511.00000
3400.00000 1674.00000
IMAGE=M. rufus\Femeas\MZUSP_21086_MrF_MA.JPG
ID=41
SCALE=0.001353
LM=18
1967.00000 2086.00000
2041.00000 2224.00000
2018.00000 1962.00000
2548.00000 2173.00000
2544.00000 2076.00000
2544.00000 1968.00000
2610.00000 2235.00000
2598.00000 1909.00000
2966.00000 2224.00000
2977.00000 1932.00000
3064.00000 2556.00000
3072.00000 1548.00000
3280.00000 2054.00000
3508.00000 1851.00000
3473.00000 2281.00000
3634.00000 2058.00000
3439.00000 2478.00000
3473.00000 1622.00000
IMAGE=M. rufus\Femeas\MZUSP_4381_MrF_AM.JPG
ID=42
SCALE=0.001312
LM=18
2148.00000 2099.00000
2201.00000 2226.00000
2194.00000 1966.00000
2706.00000 2176.00000
2706.00000 2092.00000
2716.00000 1991.00000
2766.00000 2222.00000
2770.00000 1928.00000
3074.00000 2226.00000
3085.00000 1949.00000
3211.00000 2554.00000
3166.00000 1595.00000
3372.00000 2056.00000
3554.00000 1849.00000
3568.00000 2239.00000
3703.00000 2049.00000
3544.00000 2483.00000
3533.00000 1649.00000
IMAGE=M. rufus\Femeas\MZUSP_4391_MrF_AM.JPG
ID=43
SCALE=0.001394
LM=18
1866.00000 1991.00000
1914.00000 2115.00000
1905.00000 1867.00000
2415.00000 2088.00000
2413.00000 2003.00000
2419.00000 1906.00000
2465.00000 2148.00000
2465.00000 1840.00000
2840.00000 2161.00000
2846.00000 1835.00000
2897.00000 2449.00000
2922.00000 1542.00000
3103.00000 1992.00000
3281.00000 1762.00000
3274.00000 2214.00000
3405.00000 1957.00000
3276.00000 2425.00000
3294.00000 1565.00000
IMAGE=M. rufus\Femeas\MZUSP_4428_MrF_AM.JPG
ID=44
SCALE=0.001408
LM=18
2126.00000 2040.00000
2185.00000 2177.00000
2178.00000 1913.00000
2683.00000 2138.00000
2676.00000 2030.00000
2677.00000 1937.00000
2738.00000 2196.00000
2725.00000 1859.00000
3117.00000 2201.00000
3104.00000 1881.00000
3205.00000 2488.00000
3188.00000 1560.00000
3420.00000 2026.00000
3583.00000 1836.00000
3577.00000 2214.00000
3708.00000 2024.00000
3545.00000 2426.00000
3552.00000 1624.00000
IMAGE=M. rufus\Femeas\MZUSP_4438_MrF_AM.JPG
ID=45
SCALE=0.001420
LM=18
1848.00000 2077.00000
1882.00000 2216.00000
1898.00000 1936.00000
2410.00000 2178.00000
2399.00000 2084.00000
2419.00000 1973.00000
2449.00000 2237.00000
2477.00000 1920.00000
2805.00000 2233.00000
2824.00000 1920.00000
2895.00000 2568.00000
2922.00000 1613.00000
3143.00000 2060.00000
3333.00000 1870.00000
3331.00000 2274.00000
3487.00000 2060.00000
3267.00000 2527.00000
3320.00000 1686.00000
IMAGE=M. rufus\Femeas\MZUSP_4450_MrF_AM.JPG
ID=46
SCALE=0.001366
LM=18
1076.00000 3117.00000
1106.00000 3216.00000
1111.00000 3029.00000
1499.00000 3209.00000
1497.00000 3126.00000
1501.00000 3055.00000
1554.00000 3268.00000
1544.00000 3020.00000
1777.00000 3277.00000
1800.00000 3036.00000
1845.00000 3500.00000
1882.00000 2816.00000
2052.00000 3179.00000
2206.00000 3020.00000
2174.00000 3337.00000
2295.00000 3170.00000
2137.00000 3468.00000
2172.00000 2864.00000
IMAGE=M. rufus\Femeas\UFPB 10569_MrF_CA.jpg
ID=47
SCALE=0.001785
LM=18
1115.00000 2816.00000
1152.00000 2915.00000
1156.00000 2713.00000
1561.00000 2897.00000
1559.00000 2827.00000
1564.00000 2750.00000
1592.00000 2955.00000
1591.00000 2704.00000
1857.00000 2949.00000
1857.00000 2717.00000
1908.00000 3184.00000
1926.00000 2478.00000
2103.00000 2832.00000
2254.00000 2676.00000
2238.00000 2997.00000
2353.00000 2834.00000
2213.00000 3158.00000
2234.00000 2515.00000
IMAGE=M. rufus\Femeas\UFPB 7452_MrF_CA.tif
ID=48
SCALE=0.001757
LM=18
2047.00000 2086.00000
2099.00000 2219.00000
2091.00000 1957.00000
2631.00000 2165.00000
2631.00000 2073.00000
2631.00000 1983.00000
2694.00000 2225.00000
2683.00000 1919.00000
2980.00000 2219.00000
2984.00000 1928.00000
3161.00000 2530.00000
3115.00000 1587.00000
3400.00000 2048.00000
3564.00000 1841.00000
3552.00000 2250.00000
3643.00000 2051.00000
3503.00000 2467.00000
3487.00000 1623.00000
IMAGE=M. rufus\Machos\CESC057_MrM_CE.jpg
ID=0
SCALE=0.001422
LM=18
2487.00000 2049.00000
2542.00000 2181.00000
2545.00000 1897.00000
3030.00000 2125.00000
3025.00000 2024.00000
3030.00000 1932.00000
3095.00000 2173.00000
3091.00000 1879.00000
3397.00000 2160.00000
3397.00000 1881.00000
3503.00000 2453.00000
3456.00000 1569.00000
3737.00000 1975.00000
3882.00000 1780.00000
3891.00000 2175.00000
3993.00000 1967.00000
3834.00000 2417.00000
3819.00000 1590.00000
IMAGE=M. rufus\Machos\CESC058_MrM_CE.JPG
ID=1
SCALE=0.001481
LM=18
2706.00000 1991.00000
2763.00000 2112.00000
2772.00000 1860.00000
3282.00000 2095.00000
3274.00000 2000.00000
3284.00000 1909.00000
3336.00000 2155.00000
3342.00000 1850.00000
3661.00000 2171.00000
3664.00000 1850.00000
3759.00000 2472.00000
3771.00000 1547.00000
4024.00000 2001.00000
4202.00000 1811.00000
4192.00000 2216.00000
4311.00000 2014.00000
4129.00000 2448.00000
4131.00000 1594.00000
IMAGE=M. rufus\Machos\CESC062_MrM_CE.JPG
ID=2
SCALE=0.001453
LM=18
2743.00000 2079.00000
2807.00000 2209.00000
2817.00000 1932.00000
3311.00000 2187.00000
3302.00000 2096.00000
3327.00000 2001.00000
3377.00000 2244.00000
3385.00000 1950.00000
3715.00000 2269.00000
3719.00000 1951.00000
3784.00000 2598.00000
3813.00000 1651.00000
4068.00000 2120.00000
4236.00000 1923.00000
4238.00000 2323.00000
4321.00000 2117.00000
4159.00000 2596.00000
4179.00000 1686.00000
IMAGE=M. rufus\Machos\CESC064_MrM_CE.JPG
ID=3
SCALE=0.001420
LM=18
1897.00000 2076.00000
1946.00000 2210.00000
1946.00000 1929.00000
2470.00000 2149.00000
2460.00000 2043.00000
2469.00000 1947.00000
2520.00000 2203.00000
2513.00000 1899.00000
2844.00000 2193.00000
2834.00000 1891.00000
2959.00000 2489.00000
2923.00000 1591.00000
3204.00000 2011.00000
3347.00000 1800.00000
3369.00000 2218.00000
3441.00000 2019.00000
3290.00000 2459.00000
3287.00000 1625.00000
IMAGE=M. rufus\Machos\CESC066_MrM_CE.JPG
ID=4
SCALE=0.001477
LM=18
1854.00000 2016.00000
1907.00000 2158.00000
1910.00000 1882.00000
2454.00000 2098.00000
2441.00000 2000.00000
2456.00000 1916.00000
2507.00000 2164.00000
2495.00000 1856.00000
2838.00000 2153.00000
2857.00000 1843.00000
3002.00000 2471.00000
2989.00000 1516.00000
3252.00000 2008.00000
3409.00000 1797.00000
3383.00000 2228.00000
3484.00000 2010.00000
3381.00000 2358.00000
3371.00000 1585.00000
IMAGE=M. rufus\Machos\CESC069_MrM_CE.jpg
ID=5
SCALE=0.001424
LM=18
2583.00000 1881.00000
2614.00000 1941.00000
2609.00000 1815.00000
2848.00000 1914.00000
2843.00000 1870.00000
2851.00000 1831.00000
2884.00000 1946.00000
2886.00000 1804.00000
3015.00000 1941.00000
3027.00000 1805.00000
3084.00000 2083.00000
3083.00000 1662.00000
3195.00000 1863.00000
3277.00000 1762.00000
3274.00000 1958.00000
3327.00000 1865.00000
3272.00000 2055.00000
3268.00000 1694.00000
IMAGE=M. rufus\Machos\CESC071_MrM_CE.JPG
ID=6
SCALE=0.003057
LM=18
2238.00000 2045.00000
2305.00000 2180.00000
2299.00000 1926.00000
2795.00000 2143.00000
2785.00000 2045.00000
2793.00000 1942.00000
2851.00000 2203.00000
2851.00000 1888.00000
3156.00000 2221.00000
3161.00000 1899.00000
3251.00000 2516.00000
3264.00000 1581.00000
3530.00000 2048.00000
3693.00000 1856.00000
3674.00000 2238.00000
3788.00000 2049.00000
3614.00000 2461.00000
3629.00000 1607.00000
IMAGE=M. rufus\Machos\CESC076_MrM_CE.jpg
ID=7
SCALE=0.001471
LM=18
2027.00000 1972.00000
2090.00000 2108.00000
2087.00000 1828.00000
2605.00000 2061.00000
2590.00000 1969.00000
2607.00000 1879.00000
2674.00000 2120.00000
2668.00000 1825.00000
2974.00000 2118.00000
2978.00000 1822.00000
3096.00000 2437.00000
3088.00000 1508.00000
3323.00000 1972.00000
3504.00000 1771.00000
3503.00000 2161.00000
3608.00000 1970.00000
3438.00000 2434.00000
3454.00000 1535.00000
IMAGE=M. rufus\Machos\CESC077_MrM_CE.JPG
ID=8
SCALE=0.001445
LM=18
2242.00000 1995.00000
2309.00000 2128.00000
2309.00000 1850.00000
2835.00000 2099.00000
2816.00000 1998.00000
2836.00000 1899.00000
2892.00000 2156.00000
2888.00000 1853.00000
3216.00000 2166.00000
3208.00000 1834.00000
3347.00000 2474.00000
3318.00000 1540.00000
3585.00000 1983.00000
3740.00000 1770.00000
3750.00000 2187.00000
3848.00000 1988.00000
3700.00000 2431.00000
3694.00000 1591.00000
IMAGE=M. rufus\Machos\CESC080_MrM_CE.JPG
ID=9
SCALE=0.001410
LM=18
1921.00000 1878.00000
1980.00000 2023.00000
1999.00000 1761.00000
2504.00000 2048.00000
2510.00000 1940.00000
2516.00000 1852.00000
2557.00000 2098.00000
2573.00000 1781.00000
2901.00000 2137.00000
2923.00000 1795.00000
3000.00000 2505.00000
3061.00000 1441.00000
3304.00000 1992.00000
3466.00000 1799.00000
3424.00000 2224.00000
3555.00000 2000.00000
3365.00000 2445.00000
3415.00000 1563.00000
IMAGE=M. rufus\Machos\CUMA 58 _MrM_CE.JPG
ID=10
SCALE=0.001445
LM=18
2078.00000 1872.00000
2144.00000 1983.00000
2140.00000 1758.00000
2652.00000 1961.00000
2652.00000 1879.00000
2657.00000 1800.00000
2711.00000 2027.00000
2722.00000 1739.00000
3021.00000 2042.00000
3041.00000 1724.00000
3115.00000 2336.00000
3123.00000 1399.00000
3402.00000 1897.00000
3570.00000 1701.00000
3542.00000 2108.00000
3615.00000 1900.00000
3519.00000 2289.00000
3525.00000 1443.00000
IMAGE=M. rufus\Machos\CUMA 60_MrM_CE.jpg
ID=11
SCALE=0.001456
LM=18
1795.00000 1894.00000
1841.00000 2033.00000
1861.00000 1768.00000
2340.00000 2046.00000
2343.00000 1941.00000
2343.00000 1847.00000
2407.00000 2107.00000
2416.00000 1784.00000
2738.00000 2127.00000
2746.00000 1806.00000
2845.00000 2472.00000
2920.00000 1511.00000
3161.00000 1995.00000
3333.00000 1781.00000
3306.00000 2237.00000
3443.00000 2002.00000
3273.00000 2405.00000
3270.00000 1591.00000
IMAGE=M. rufus\Machos\CUMA 63_MrM_CE.JPG
ID=12
SCALE=0.001391
LM=18
1981.00000 1982.00000
2055.00000 2111.00000
2041.00000 1865.00000
2576.00000 2067.00000
2563.00000 1976.00000
2570.00000 1903.00000
2648.00000 2143.00000
2640.00000 1817.00000
2957.00000 2136.00000
2954.00000 1824.00000
3034.00000 2464.00000
3055.00000 1490.00000
3362.00000 1964.00000
3493.00000 1786.00000
3488.00000 2188.00000
3567.00000 1975.00000
3457.00000 2367.00000
3446.00000 1538.00000
IMAGE=M. rufus\Machos\CUMA 64_MrM_CE.jpg
ID=13
SCALE=0.001414
LM=18
2337.00000 2065.00000
2394.00000 2184.00000
2397.00000 1925.00000
2954.00000 2162.00000
2948.00000 2058.00000
2958.00000 1963.00000
3022.00000 2222.00000
3033.00000 1903.00000
3325.00000 2228.00000
3340.00000 1901.00000
3444.00000 2554.00000
3440.00000 1575.00000
3765.00000 2060.00000
3879.00000 1849.00000
3879.00000 2235.00000
3945.00000 2058.00000
3800.00000 2497.00000
3819.00000 1647.00000
IMAGE=M. rufus\Machos\CUMA 65_MrM_CE.JPG
ID=14
SCALE=0.001391
LM=18
1918.00000 2046.00000
1957.00000 2128.00000
1961.00000 1959.00000
2346.00000 2133.00000
2337.00000 2065.00000
2347.00000 2001.00000
2378.00000 2173.00000
2380.00000 1956.00000
2604.00000 2193.00000
2621.00000 1967.00000
2677.00000 2420.00000
2712.00000 1754.00000
2864.00000 2084.00000
3006.00000 1945.00000
2981.00000 2253.00000
3072.00000 2096.00000
2940.00000 2404.00000
2968.00000 1803.00000
IMAGE=M. rufus\Machos\DUZPCCMZ2349_MrM_MA.JPG
ID=15
SCALE=0.001934
LM=18
2441.00000 2039.00000
2476.00000 2115.00000
2482.00000 1953.00000
2825.00000 2117.00000
2820.00000 2053.00000
2834.00000 1995.00000
2861.00000 2152.00000
2866.00000 1954.00000
3055.00000 2171.00000
3071.00000 1972.00000
3129.00000 2374.00000
3157.00000 1764.00000
3327.00000 2086.00000
3400.00000 1964.00000
3390.00000 2212.00000
3454.00000 2087.00000
3380.00000 2352.00000
3391.00000 1822.00000
IMAGE=M. rufus\Machos\DUZPCCMZ2358_MrM_MA.JPG
ID=16
SCALE=0.002288
LM=18
2422.00000 2048.00000
2454.00000 2134.00000
2456.00000 1961.00000
2798.00000 2115.00000
2794.00000 2061.00000
2800.00000 2007.00000
2841.00000 2154.00000
2839.00000 1966.00000
3033.00000 2164.00000
3037.00000 1959.00000
3100.00000 2361.00000
3119.00000 1754.00000
3305.00000 2071.00000
3375.00000 1945.00000
3365.00000 2191.00000
3428.00000 2065.00000
3318.00000 2333.00000
3342.00000 1800.00000
IMAGE=M. rufus\Machos\DUZPCCMZ2360_MrM_MA.JPG
ID=17
SCALE=0.002299
LM=18
1935.00000 2030.00000
1986.00000 2160.00000
1991.00000 1895.00000
2524.00000 2152.00000
2526.00000 2036.00000
2531.00000 1949.00000
2581.00000 2218.00000
2589.00000 1888.00000
2922.00000 2242.00000
2945.00000 1888.00000
3044.00000 2544.00000
3077.00000 1577.00000
3296.00000 2097.00000
3460.00000 1893.00000
3447.00000 2304.00000
3571.00000 2107.00000
3421.00000 2508.00000
3437.00000 1634.00000
IMAGE=M. rufus\Machos\DUZPCCMZ2361_MrM_MA.JPG
ID=18
SCALE=0.001362
LM=18
2410.00000 2061.00000
2436.00000 2130.00000
2439.00000 1984.00000
2780.00000 2126.00000
2780.00000 2072.00000
2782.00000 2012.00000
2806.00000 2170.00000
2810.00000 1969.00000
2981.00000 2178.00000
2994.00000 1991.00000
3056.00000 2367.00000
3069.00000 1798.00000
3202.00000 2080.00000
3309.00000 1969.00000
3295.00000 2211.00000
3365.00000 2085.00000
3249.00000 2347.00000
3266.00000 1827.00000
IMAGE=M. rufus\Machos\DUZPCCMZ2363_MrM_MA.JPG
ID=19
SCALE=0.002252
LM=18
2025.00000 2032.00000
2081.00000 2164.00000
2084.00000 1904.00000
2607.00000 2140.00000
2595.00000 2035.00000
2611.00000 1941.00000
2677.00000 2194.00000
2678.00000 1884.00000
2983.00000 2210.00000
2997.00000 1893.00000
3096.00000 2516.00000
3129.00000 1590.00000
3337.00000 2060.00000
3525.00000 1872.00000
3507.00000 2267.00000
3618.00000 2058.00000
3462.00000 2445.00000
3485.00000 1650.00000
IMAGE=M. rufus\Machos\DUZPCCMZ2364_MrM_MA.JPG
ID=20
SCALE=0.001383
LM=18
2046.00000 2040.00000
2104.00000 2183.00000
2113.00000 1924.00000
2626.00000 2154.00000
2627.00000 2054.00000
2635.00000 1955.00000
2690.00000 2207.00000
2685.00000 1900.00000
3014.00000 2236.00000
3023.00000 1909.00000
3099.00000 2539.00000
3147.00000 1597.00000
3390.00000 2059.00000
3542.00000 1896.00000
3529.00000 2213.00000
3642.00000 2056.00000
3473.00000 2478.00000
3471.00000 1651.00000
IMAGE=M. rufus\Machos\DUZPCCMZ2365_MrM_MA.JPG
ID=21
SCALE=0.001355
LM=18
1935.00000 2075.00000
2001.00000 2197.00000
2004.00000 1940.00000
2526.00000 2173.00000
2521.00000 2071.00000
2523.00000 1970.00000
2597.00000 2242.00000
2595.00000 1904.00000
2924.00000 2242.00000
2945.00000 1893.00000
3025.00000 2561.00000
3054.00000 1574.00000
3281.00000 2068.00000
3473.00000 1853.00000
3461.00000 2268.00000
3584.00000 2064.00000
3400.00000 2529.00000
3408.00000 1622.00000
IMAGE=M. rufus\Machos\DUZPCCMZ2367_MrM_MA.JPG
ID=22
SCALE=0.001322
LM=18
2104.00000 2031.00000
2144.00000 2123.00000
2152.00000 1941.00000
2477.00000 2101.00000
2468.00000 2038.00000
2474.00000 1972.00000
2526.00000 2142.00000
2531.00000 1936.00000
2698.00000 2129.00000
2696.00000 1935.00000
2779.00000 2318.00000
2774.00000 1738.00000
2948.00000 2023.00000
3020.00000 1907.00000
3022.00000 2149.00000
3078.00000 2027.00000
2993.00000 2288.00000
3003.00000 1779.00000
IMAGE=M. rufus\Machos\DUZPCCMZ646_MrM_MA.JPG
ID=23
SCALE=0.002398
LM=18
2165.00000 2097.00000
2220.00000 2184.00000
2213.00000 2006.00000
2568.00000 2152.00000
2568.00000 2097.00000
2568.00000 2028.00000
2603.00000 2197.00000
2605.00000 1993.00000
2821.00000 2199.00000
2816.00000 1982.00000
2928.00000 2434.00000
2878.00000 1771.00000
3073.00000 2078.00000
3168.00000 1932.00000
3167.00000 2218.00000
3238.00000 2067.00000
3151.00000 2371.00000
3149.00000 1814.00000
IMAGE=M. rufus\Machos\DUZPCCMZ786_MrM_MA.JPG
ID=24
SCALE=0.002150
LM=18
2144.00000 2106.00000
2173.00000 2183.00000
2175.00000 2028.00000
2511.00000 2165.00000
2506.00000 2109.00000
2506.00000 2056.00000
2553.00000 2210.00000
2543.00000 2004.00000
2748.00000 2210.00000
2747.00000 2002.00000
2782.00000 2410.00000
2825.00000 1816.00000
2951.00000 2122.00000
3072.00000 1993.00000
3062.00000 2242.00000
3139.00000 2123.00000
3019.00000 2393.00000
3043.00000 1859.00000
IMAGE=M. rufus\Machos\DUZPCCMZ793_MrM_MA.JPG
ID=25
SCALE=0.002352
LM=18
2162.00000 2086.00000
2197.00000 2186.00000
2196.00000 1998.00000
2555.00000 2159.00000
2556.00000 2096.00000
2558.00000 2029.00000
2607.00000 2206.00000
2621.00000 1973.00000
2809.00000 2202.00000
2824.00000 1996.00000
2895.00000 2429.00000
2883.00000 1743.00000
3069.00000 2094.00000
3164.00000 1953.00000
3159.00000 2255.00000
3226.00000 2094.00000
3152.00000 2383.00000
3149.00000 1803.00000
IMAGE=M. rufus\Machos\DUZPCCMZ794_MrM_MA.JPG
ID=26
SCALE=0.002155
LM=18
2214.00000 2139.00000
2252.00000 2216.00000
2246.00000 2070.00000
2596.00000 2197.00000
2589.00000 2139.00000
2591.00000 2078.00000
2630.00000 2232.00000
2632.00000 2030.00000
2811.00000 2229.00000
2814.00000 2047.00000
2866.00000 2436.00000
2885.00000 1821.00000
3053.00000 2131.00000
3145.00000 2004.00000
3145.00000 2276.00000
3196.00000 2140.00000
3125.00000 2370.00000
3102.00000 1864.00000
IMAGE=M. rufus\Machos\DUZPCCMZ795_MrM_MA.JPG
ID=27
SCALE=0.002288
LM=18
2117.00000 2083.00000
2154.00000 2158.00000
2151.00000 2013.00000
2471.00000 2134.00000
2467.00000 2078.00000
2476.00000 2024.00000
2508.00000 2175.00000
2503.00000 1978.00000
2688.00000 2176.00000
2698.00000 1996.00000
2745.00000 2360.00000
2756.00000 1811.00000
2895.00000 2085.00000
2999.00000 1953.00000
2990.00000 2212.00000
3057.00000 2085.00000
2963.00000 2320.00000
2966.00000 1836.00000
IMAGE=M. rufus\Machos\DUZPCCMZ798_MrM_MA.JPG
ID=28
SCALE=0.002427
LM=18
2100.00000 2128.00000
2140.00000 2232.00000
2146.00000 2042.00000
2524.00000 2211.00000
2523.00000 2153.00000
2516.00000 2096.00000
2564.00000 2258.00000
2556.00000 2042.00000
2790.00000 2280.00000
2791.00000 2056.00000
2836.00000 2499.00000
2886.00000 1840.00000
3045.00000 2186.00000
3173.00000 2050.00000
3155.00000 2326.00000
3254.00000 2197.00000
3104.00000 2477.00000
3122.00000 1859.00000
IMAGE=M. rufus\Machos\DUZPCCMZ962_MrM_MA.JPG
ID=31
SCALE=0.002083
LM=18
2254.00000 2030.00000
2316.00000 2149.00000
2300.00000 1912.00000
2821.00000 2107.00000
2812.00000 2022.00000
2816.00000 1938.00000
2912.00000 2167.00000
2899.00000 1849.00000
3218.00000 2175.00000
3210.00000 1859.00000
3402.00000 2476.00000
3360.00000 1524.00000
3571.00000 2014.00000
3766.00000 1801.00000
3737.00000 2221.00000
3861.00000 2019.00000
3682.00000 2412.00000
3703.00000 1550.00000
IMAGE=M. rufus\Machos\MAST 07_MrM_CE.jpg
ID=32
SCALE=0.001445
LM=18
1948.00000 2033.00000
1988.00000 2146.00000
2001.00000 1919.00000
2489.00000 2144.00000
2473.00000 2044.00000
2487.00000 1962.00000
2560.00000 2202.00000
2569.00000 1899.00000
2856.00000 2209.00000
2882.00000 1895.00000
2974.00000 2532.00000
3020.00000 1603.00000
3194.00000 2057.00000
3381.00000 1866.00000
3363.00000 2279.00000
3513.00000 2075.00000
3362.00000 2470.00000
3383.00000 1693.00000
IMAGE=M. rufus\Machos\MZUSP_1489_MrM_MA.JPG
ID=33
SCALE=0.001393
LM=18
1604.00000 2033.00000
1659.00000 2169.00000
1675.00000 1897.00000
2204.00000 2177.00000
2203.00000 2063.00000
2217.00000 1939.00000
2266.00000 2231.00000
2275.00000 1890.00000
2580.00000 2242.00000
2596.00000 1902.00000
2676.00000 2573.00000
2720.00000 1590.00000
2961.00000 2072.00000
3134.00000 1868.00000
3134.00000 2308.00000
3251.00000 2100.00000
3087.00000 2526.00000
3120.00000 1677.00000
IMAGE=M. rufus\Machos\MZUSP_36551_MrM_AM.JPG
ID=34
SCALE=0.001368
LM=18
1643.00000 2095.00000
1705.00000 2231.00000
1692.00000 1960.00000
2254.00000 2175.00000
2242.00000 2091.00000
2254.00000 1982.00000
2314.00000 2240.00000
2318.00000 1921.00000
2661.00000 2240.00000
2649.00000 1907.00000
2800.00000 2559.00000
2768.00000 1576.00000
3007.00000 2045.00000
3193.00000 1828.00000
3195.00000 2260.00000
3333.00000 2054.00000
3179.00000 2495.00000
3131.00000 1624.00000
IMAGE=M. rufus\Machos\MZUSP_36552_MrM_AM.JPG
ID=35
SCALE=0.001326
LM=18
1675.00000 2049.00000
1728.00000 2175.00000
1719.00000 1929.00000
2250.00000 2138.00000
2254.00000 2031.00000
2250.00000 1941.00000
2316.00000 2196.00000
2323.00000 1891.00000
2653.00000 2200.00000
2644.00000 1879.00000
2754.00000 2540.00000
2762.00000 1571.00000
2993.00000 2038.00000
3170.00000 1831.00000
3166.00000 2235.00000
3299.00000 2045.00000
3120.00000 2494.00000
3134.00000 1608.00000
IMAGE=M. rufus\Machos\MZUSP_36553_MrM_AM.JPG
ID=36
SCALE=0.001377
LM=18
1641.00000 1996.00000
1705.00000 2144.00000
1705.00000 1854.00000
2282.00000 2112.00000
2279.00000 1999.00000
2279.00000 1895.00000
2351.00000 2178.00000
2358.00000 1834.00000
2676.00000 2176.00000
2685.00000 1834.00000
2804.00000 2524.00000
2801.00000 1492.00000
3074.00000 2001.00000
3246.00000 1780.00000
3254.00000 2227.00000
3357.00000 1988.00000
3220.00000 2465.00000
3214.00000 1562.00000
IMAGE=M. rufus\Machos\MZUSP_36557_MrM_AM.JPG
ID=37
SCALE=0.001388
LM=18
2034.00000 2115.00000
2103.00000 2244.00000
2093.00000 1971.00000
2622.00000 2169.00000
2620.00000 2074.00000
2622.00000 1973.00000
2697.00000 2231.00000
2674.00000 1907.00000
3060.00000 2217.00000
3065.00000 1902.00000
3168.00000 2552.00000
3140.00000 1553.00000
3423.00000 1994.00000
3623.00000 1789.00000
3613.00000 2208.00000
3753.00000 1998.00000
3599.00000 2449.00000
3588.00000 1604.00000
IMAGE=M. rufus\Machos\MZUSP_4437_MrM_AM.JPG
ID=38
SCALE=0.001348
LM=18
2151.00000 2109.00000
2227.00000 2242.00000
2203.00000 1994.00000
2746.00000 2216.00000
2745.00000 2107.00000
2743.00000 2001.00000
2814.00000 2278.00000
2789.00000 1934.00000
3127.00000 2278.00000
3134.00000 1959.00000
3219.00000 2604.00000
3239.00000 1650.00000
3496.00000 2132.00000
3680.00000 1939.00000
3655.00000 2308.00000
3783.00000 2152.00000
3567.00000 2557.00000
3625.00000 1714.00000
IMAGE=M. rufus\Machos\MZUSP_5630_MrM_AM.JPG
ID=39
SCALE=0.001387
LM=18
1630.00000 2066.00000
1706.00000 2216.00000
1694.00000 1914.00000
2279.00000 2174.00000
2271.00000 2062.00000
2280.00000 1955.00000
2351.00000 2234.00000
2342.00000 1898.00000
2698.00000 2255.00000
2696.00000 1895.00000
2853.00000 2598.00000
2877.00000 1540.00000
3068.00000 2061.00000
3292.00000 1813.00000
3280.00000 2290.00000
3440.00000 2066.00000
3255.00000 2534.00000
3255.00000 1618.00000
IMAGE=M. rufus\Machos\MZUSP_6067_MrM_MA.JPG
ID=40
SCALE=0.001319
LM=18
1815.00000 1971.00000
1860.00000 2103.00000
1889.00000 1840.00000
2390.00000 2094.00000
2386.00000 1994.00000
2399.00000 1905.00000
2454.00000 2164.00000
2468.00000 1848.00000
2768.00000 2177.00000
2783.00000 1864.00000
2867.00000 2505.00000
2907.00000 1540.00000
3134.00000 2031.00000
3337.00000 1817.00000
3302.00000 2248.00000
3432.00000 2033.00000
3231.00000 2481.00000
3257.00000 1603.00000
IMAGE=M. rufus\Machos\MZUSP_9729_MrM_CA.JPG
ID=41
SCALE=0.001364
